# Supplementary material for: 2-Benzoyl-4-chloro­phenyl benzoate
Source: Acta Crystallogr Sect E Struct Rep Online. 2013 May 31;69(Pt 6):o999–o1000. doi: 10.1107/S1600536813014396 (PMC3685129; doi:10.1107/S1600536813014396)
Supplement: Supplementary file 1 [file e-69-0o999-sup1.cif]

##############################################################################
#                                                                            #
# This CIF contains the data in a paper accepted for publication in          #
# Acta Crystallographica Section E. It conforms to the requirements of       #
# Notes for Authors for Acta Crystallographica Section E, and has been       #
# peer reviewed under the auspices of the IUCr Commission on Journals.       #
#                                                                            #
# Full details of the Crystallographic Information File format               #
# are given in the paper "The Crystallographic Information File (CIF):       #
# a New Standard Archive File for Crystallography" by S. R. Hall, F. H.      #
# Allen and I. D. Brown [Acta Cryst. (1991), A47, 655-685].                  #
#                                                                            #
# The current version of the core CIF dictionary is obtainable from          #
# ftp://ftp.iucr.org/pub/cif_core.dic.                                       #
#                                                                            #
# Software is freely available for graphical display of the structure(s)     #
# in this CIF. For information consult the CIF software page                 #
# http://www.iucr.org/resources/cif/software.                                #
#                                                                            #
# This file may be used for bona fide research purposes within the           #
# scientific community so long as proper attribution is given to the journal # 
# article from which it was obtained.                                        #
#                                                                            #
##############################################################################
data_I
_audit_creation_method     SHELXL97
_chemical_name_systematic
;
2-Benzoyl-4-chlorophenyl benzoate
;
_chemical_name_common     ?
_chemical_formula_moiety     'C20 H13 Cl O3'
_chemical_formula_sum     'C20 H13 Cl O3'
_chemical_formula_iupac     'C20 H13 Cl O3'
_chemical_formula_weight     336.75
_chemical_melting_point     367
_symmetry_cell_setting     triclinic
_symmetry_space_group_name_H-M     'P -1'
_symmetry_space_group_name_Hall     '-P 1'
loop_
    _symmetry_equiv_pos_as_xyz
    'x, y, z'
    '-x, -y, -z'
_cell_length_a     9.1934(2)
_cell_length_b     9.8641(3)
_cell_length_c     10.0778(3)
_cell_angle_alpha     94.033(2)
_cell_angle_beta     114.207(2)
_cell_angle_gamma     102.512(2)
_cell_volume     800.64(4)
_cell_formula_units_Z     2
_cell_measurement_reflns_used     10537
_cell_measurement_theta_min     3.4997
_cell_measurement_theta_max     29.0705
_cell_measurement_temperature     293(2)
_exptl_crystal_description     block
_exptl_crystal_colour     white
_exptl_crystal_size_max     0.30
_exptl_crystal_size_mid     0.20
_exptl_crystal_size_min     0.20
_exptl_crystal_density_diffrn     1.397
_exptl_crystal_density_meas     ?
_exptl_crystal_density_method     'not measured'
_exptl_crystal_F_000     348
_exptl_absorpt_coefficient_mu     0.253
_exptl_absorpt_correction_type     multi-scan
_exptl_absorpt_process_details     '(CrysAlis RED; Oxford Diffraction, 2010)'
_exptl_absorpt_correction_T_min     0.87131
_exptl_absorpt_correction_T_max     1.00000
_exptl_special_details
;
<i>CrysAlis PRO</i>, Oxford Diffraction Ltd., Version 1.171.34.40 (release
27--08-2010 CrysAlis171. NET) (compiled Aug 27 2010,11:50:40) Empirical
absorption correction using spherical harmonics, implemented in SCALE3 ABSPACK
scaling algorithm.
Elemental analysis for C~20~H~13~ClO~3~: IR (nujol): 1660 (C\\db O), 1750 cm^-1^
(ester, C\\db O); ^1^H NMR (CDCl~3~): \d 6.9--7.6 (m, 13H, Ar---H). Analysis,
calculated for C~20~H~13~ClO~3~ (336.5): C 71.33, H 3.89, Cl 0.53; found:
C 71.39, H 3.72, Cl 10.44%.
;
_diffrn_ambient_temperature     293(2)
_diffrn_radiation_type     MoK\a
_diffrn_radiation_wavelength     0.71073
_diffrn_radiation_source     'fine-focus sealed tube'
_diffrn_radiation_monochromator     graphite
_diffrn_measurement_device_type     'Oxford Xcalibur Sapphire3'
_diffrn_measurement_method     \w
_diffrn_detector_area_resol_mean     16.1049
_diffrn_reflns_number     18813
_diffrn_reflns_av_R_equivalents     0.0311
_diffrn_reflns_av_sigmaI/netI     0.0191
_diffrn_reflns_theta_min     3.51
_diffrn_reflns_theta_max     26.00
_diffrn_reflns_theta_full     26.00
_diffrn_measured_fraction_theta_max     0.996
_diffrn_measured_fraction_theta_full     0.996
_diffrn_reflns_limit_h_min     -11
_diffrn_reflns_limit_h_max     11
_diffrn_reflns_limit_k_min     -12
_diffrn_reflns_limit_k_max     12
_diffrn_reflns_limit_l_min     -12
_diffrn_reflns_limit_l_max     12
_diffrn_standards_number     0
_diffrn_standards_interval_count     0
_diffrn_standards_interval_time     0
_diffrn_standards_decay_%     0
_refine_special_details
;
Refinement of <i>F</i>^2^ against ALL reflections. The weighted <i>R</i>-factor
<i>wR</i> and goodness of fit <i>S</i> are based on <i>F</i>^2^, conventional
<i>R</i>-factors <i>R</i> are based on <i>F</i>, with <i>F</i> set to zero for
negative <i>F</i>^2^. The threshold expression of <i>F</i>^2^ >
\s(<i>F</i>^2^) is used only for calculating <i>R</i>-factors(gt) <i>etc</i>.
and is not relevant to the choice of reflections for refinement.
<i>R</i>-factors based on <i>F</i>^2^ are statistically about twice as large
as those based on <i>F</i>, and <i>R</i>-factors based on ALL data will be
even larger.
;
_reflns_number_total     3131
_reflns_number_gt     2631
_reflns_threshold_expression     I>2\s(I)
_refine_ls_structure_factor_coef     Fsqd
_refine_ls_matrix_type     full
_refine_ls_R_factor_all     0.0443
_refine_ls_R_factor_gt     0.0350
_refine_ls_wR_factor_gt     0.0783
_refine_ls_wR_factor_ref     0.0841
_refine_ls_goodness_of_fit_ref     1.033
_refine_ls_restrained_S_all     1.033
_refine_ls_number_reflns     3131
_refine_ls_number_parameters     217
_refine_ls_number_restraints     0
_refine_ls_hydrogen_treatment     constr
_refine_ls_weighting_scheme     calc
_refine_ls_weighting_details
       'calc w = 1/[\s^2^(Fo^2^)+(0.0283P)^2^+0.3095P] where P=(Fo^2^+2Fc^2^)/3'
_atom_sites_solution_hydrogens     geom
_atom_sites_solution_primary     direct
_atom_sites_solution_secondary     difmap
_refine_ls_shift/su_max     0.001
_refine_ls_shift/su_mean     0.000
_refine_diff_density_max     0.196
_refine_diff_density_min     -0.206
_refine_ls_extinction_method     none
_refine_ls_extinction_coef     ?
loop_
    _atom_type_symbol
    _atom_type_description
    _atom_type_scat_dispersion_real
    _atom_type_scat_dispersion_imag
    _atom_type_scat_source
    'C' 'C' 0.0033 0.0016
                         'International Tables Vol C Tables 4.2.6.8 and 6.1.1.4'
    'H' 'H' 0.0000 0.0000
                         'International Tables Vol C Tables 4.2.6.8 and 6.1.1.4'
    'O' 'O' 0.0106 0.0060
                         'International Tables Vol C Tables 4.2.6.8 and 6.1.1.4'
    'Cl' 'Cl' 0.1484 0.1585
                         'International Tables Vol C Tables 4.2.6.8 and 6.1.1.4'
_computing_data_collection     'CrysAlis PRO (Oxford Diffraction, 2010)'
_computing_cell_refinement     'CrysAlis PRO (Oxford Diffraction, 2010)'
_computing_data_reduction     'CrysAlis PRO (Oxford Diffraction, 2010)'
_computing_structure_solution     'SHELXS97 (Sheldrick, 2008)'
_computing_structure_refinement     'SHELXL97 (Sheldrick, 2008)'
_computing_molecular_graphics     'ORTEP-3 (Farrugia, 2012)'
_computing_publication_material     'PLATON (Spek, 2009)'
loop_
    _atom_site_type_symbol
    _atom_site_label
    _atom_site_fract_x
    _atom_site_fract_y
    _atom_site_fract_z
    _atom_site_U_iso_or_equiv
    _atom_site_adp_type
    _atom_site_calc_flag
    _atom_site_refinement_flags
    _atom_site_occupancy
    _atom_site_symmetry_multiplicity
    _atom_site_disorder_assembly
    _atom_site_disorder_group
    Cl Cl1 0.13053(5) 0.16990(5) 0.62243(6) 0.05937(15) Uani d . 1 1 . .
    O O14 0.79582(13) 0.43743(11) 0.68298(12) 0.0453(3) Uani d . 1 1 . .
    O O15 0.94425(14) 0.36025(11) 0.88776(12) 0.0459(3) Uani d . 1 1 . .
    C C6 0.43806(19) 0.16383(16) 0.66293(16) 0.0384(3) Uani d . 1 1 . .
    H H6 0.4044 0.0682 0.6644 0.046 Uiso calc R 1 1 . .
    C C2 0.64376(18) 0.36708(16) 0.67781(16) 0.0373(3) Uani d . 1 1 . .
    C C1 0.59678(18) 0.22283(15) 0.67650(16) 0.0357(3) Uani d . 1 1 . .
    C C5 0.33045(18) 0.24639(17) 0.64737(17) 0.0400(4) Uani d . 1 1 . .
    C C7 0.70368(18) 0.12708(15) 0.67663(17) 0.0385(3) Uani d . 1 1 . .
    C C15 0.94012(18) 0.43373(15) 0.79760(16) 0.0356(3) Uani d . 1 1 . .
    C C16 1.08476(18) 0.53267(15) 0.79432(17) 0.0355(3) Uani d . 1 1 . .
    O O7 0.75790(16) 0.12731(13) 0.58523(15) 0.0569(3) Uani d . 1 1 . .
    C C8 0.73479(18) 0.03063(15) 0.78589(17) 0.0376(3) Uani d . 1 1 . .
    C C3 0.5371(2) 0.44936(16) 0.66627(18) 0.0439(4) Uani d . 1 1 . .
    H H3 0.5719 0.5459 0.6696 0.053 Uiso calc R 1 1 . .
    C C21 1.0687(2) 0.61313(17) 0.68447(19) 0.0466(4) Uani d . 1 1 . .
    H H21 0.9646 0.6049 0.6085 0.056 Uiso calc R 1 1 . .
    C C4 0.3790(2) 0.38951(17) 0.64981(18) 0.0438(4) Uani d . 1 1 . .
    H H4 0.3063 0.4447 0.6405 0.053 Uiso calc R 1 1 . .
    C C13 0.71872(19) 0.05701(16) 0.91536(18) 0.0422(4) Uani d . 1 1 . .
    H H13 0.6800 0.1331 0.9321 0.051 Uiso calc R 1 1 . .
    C C17 1.24005(19) 0.54643(16) 0.90776(18) 0.0417(4) Uani d . 1 1 . .
    H H17 1.2518 0.4925 0.9817 0.050 Uiso calc R 1 1 . .
    C C18 1.3775(2) 0.64032(18) 0.9110(2) 0.0496(4) Uani d . 1 1 . .
    H H18 1.4816 0.6503 0.9877 0.060 Uiso calc R 1 1 . .
    C C9 0.7918(2) -0.08432(17) 0.7620(2) 0.0481(4) Uani d . 1 1 . .
    H H9 0.8034 -0.1032 0.6757 0.058 Uiso calc R 1 1 . .
    C C19 1.3604(2) 0.71918(18) 0.8006(2) 0.0527(4) Uani d . 1 1 . .
    H H19 1.4531 0.7818 0.8026 0.063 Uiso calc R 1 1 . .
    C C20 1.2068(2) 0.70554(19) 0.6876(2) 0.0553(5) Uani d . 1 1 . .
    H H20 1.1958 0.7586 0.6131 0.066 Uiso calc R 1 1 . .
    C C11 0.8161(2) -0.14242(18) 0.9953(2) 0.0539(5) Uani d . 1 1 . .
    H H11 0.8441 -0.2001 1.0659 0.065 Uiso calc R 1 1 . .
    C C12 0.7599(2) -0.02918(18) 1.0198(2) 0.0505(4) Uani d . 1 1 . .
    H H12 0.7495 -0.0105 1.1068 0.061 Uiso calc R 1 1 . .
    C C10 0.8310(2) -0.17028(17) 0.8670(2) 0.0551(5) Uani d . 1 1 . .
    H H10 0.8678 -0.2476 0.8504 0.066 Uiso calc R 1 1 . .
loop_
    _atom_site_aniso_label
    _atom_site_aniso_U_11
    _atom_site_aniso_U_22
    _atom_site_aniso_U_33
    _atom_site_aniso_U_12
    _atom_site_aniso_U_13
    _atom_site_aniso_U_23
    Cl1 0.0354(2) 0.0713(3) 0.0687(3) 0.0086(2) 0.0220(2) 0.0177(2)
    O7 0.0698(9) 0.0553(7) 0.0646(8) 0.0210(6) 0.0445(7) 0.0177(6)
    O14 0.0337(6) 0.0453(6) 0.0512(7) 0.0043(5) 0.0140(5) 0.0220(5)
    O15 0.0434(6) 0.0429(6) 0.0474(7) 0.0067(5) 0.0168(5) 0.0174(5)
    C1 0.0348(8) 0.0362(8) 0.0338(8) 0.0081(6) 0.0132(6) 0.0089(6)
    C2 0.0327(8) 0.0382(8) 0.0366(8) 0.0055(6) 0.0121(6) 0.0121(6)
    C3 0.0429(9) 0.0341(8) 0.0464(9) 0.0090(7) 0.0115(7) 0.0107(7)
    C4 0.0402(9) 0.0443(9) 0.0437(9) 0.0166(7) 0.0127(7) 0.0078(7)
    C5 0.0310(8) 0.0484(9) 0.0360(8) 0.0073(7) 0.0119(7) 0.0074(7)
    C6 0.0385(8) 0.0349(8) 0.0375(8) 0.0054(6) 0.0143(7) 0.0078(6)
    C7 0.0348(8) 0.0343(8) 0.0429(9) 0.0039(6) 0.0167(7) 0.0043(6)
    C8 0.0308(8) 0.0310(7) 0.0463(9) 0.0058(6) 0.0137(7) 0.0054(6)
    C9 0.0436(9) 0.0396(9) 0.0581(11) 0.0116(7) 0.0202(8) 0.0032(8)
    C10 0.0467(10) 0.0340(8) 0.0779(14) 0.0161(8) 0.0182(10) 0.0093(8)
    C11 0.0463(10) 0.0418(9) 0.0638(12) 0.0107(8) 0.0134(9) 0.0201(8)
    C12 0.0515(10) 0.0476(10) 0.0500(10) 0.0127(8) 0.0192(8) 0.0150(8)
    C13 0.0427(9) 0.0345(8) 0.0487(9) 0.0116(7) 0.0183(8) 0.0082(7)
    C15 0.0375(8) 0.0307(7) 0.0375(8) 0.0091(6) 0.0152(7) 0.0067(6)
    C16 0.0353(8) 0.0313(7) 0.0387(8) 0.0071(6) 0.0162(7) 0.0049(6)
    C17 0.0409(9) 0.0409(8) 0.0403(9) 0.0103(7) 0.0153(7) 0.0066(7)
    C18 0.0338(9) 0.0498(10) 0.0534(10) 0.0048(7) 0.0124(8) -0.0009(8)
    C19 0.0426(10) 0.0439(9) 0.0683(12) -0.0011(7) 0.0281(9) 0.0052(8)
    C20 0.0533(11) 0.0502(10) 0.0635(12) 0.0068(8) 0.0280(10) 0.0241(9)
    C21 0.0389(9) 0.0460(9) 0.0497(10) 0.0065(7) 0.0156(8) 0.0169(8)
_geom_special_details
;
All e.s.d.'s (except the e.s.d. in the dihedral angle between two l.s. planes)
are estimated using the full covariance matrix. The cell e.s.d.'s are taken
into account individually in the estimation of e.s.d.'s in distances, angles
and torsion angles; correlations between e.s.d.'s in cell parameters are only
used when they are defined by crystal symmetry. An approximate (isotropic)
treatment of cell e.s.d.'s is used for estimating e.s.d.'s involving l.s.
planes.
;
loop_
    _geom_bond_atom_site_label_1
    _geom_bond_atom_site_label_2
    _geom_bond_site_symmetry_2
    _geom_bond_distance
    _geom_bond_publ_flag
    C1 C2 . 1.392(2) ?
    C1 C6 . 1.394(2) ?
    C1 C7 . 1.503(2) ?
    C2 C3 . 1.378(2) ?
    C2 O14 . 1.3977(17) ?
    C3 C4 . 1.381(2) ?
    C3 H3 . 0.9300 ?
    C4 C5 . 1.380(2) ?
    C4 H4 . 0.9300 ?
    C5 C6 . 1.381(2) ?
    C5 Cl1 . 1.7333(15) ?
    C6 H6 . 0.9300 ?
    C7 O7 . 1.2138(19) ?
    C7 C8 . 1.485(2) ?
    C8 C13 . 1.385(2) ?
    C8 C9 . 1.393(2) ?
    C9 C10 . 1.384(2) ?
    C9 H9 . 0.9300 ?
    C10 C11 . 1.370(3) ?
    C10 H10 . 0.9300 ?
    C11 C12 . 1.375(2) ?
    C11 H11 . 0.9300 ?
    C12 C13 . 1.383(2) ?
    C12 H12 . 0.9300 ?
    C13 H13 . 0.9300 ?
    C15 O15 . 1.1952(17) ?
    C15 O14 . 1.3660(18) ?
    C15 C16 . 1.483(2) ?
    C16 C21 . 1.385(2) ?
    C16 C17 . 1.385(2) ?
    C17 C18 . 1.382(2) ?
    C17 H17 . 0.9300 ?
    C18 C19 . 1.378(3) ?
    C18 H18 . 0.9300 ?
    C19 C20 . 1.373(3) ?
    C19 H19 . 0.9300 ?
    C20 C21 . 1.381(2) ?
    C20 H20 . 0.9300 ?
    C21 H21 . 0.9300 ?
loop_
    _geom_angle_atom_site_label_1
    _geom_angle_atom_site_label_2
    _geom_angle_atom_site_label_3
    _geom_angle_site_symmetry_1
    _geom_angle_site_symmetry_3
    _geom_angle
    _geom_angle_publ_flag
    C2 C1 C6 . . 117.95(14) ?
    C2 C1 C7 . . 122.98(13) ?
    C6 C1 C7 . . 118.88(13) ?
    C3 C2 C1 . . 121.19(14) ?
    C3 C2 O14 . . 115.25(13) ?
    C1 C2 O14 . . 123.49(14) ?
    C2 C3 C4 . . 120.46(14) ?
    C2 C3 H3 . . 119.8 ?
    C4 C3 H3 . . 119.8 ?
    C5 C4 C3 . . 118.93(15) ?
    C5 C4 H4 . . 120.5 ?
    C3 C4 H4 . . 120.5 ?
    C4 C5 C6 . . 120.98(14) ?
    C4 C5 Cl1 . . 119.15(12) ?
    C6 C5 Cl1 . . 119.87(12) ?
    C5 C6 C1 . . 120.46(14) ?
    C5 C6 H6 . . 119.8 ?
    C1 C6 H6 . . 119.8 ?
    O7 C7 C8 . . 121.80(14) ?
    O7 C7 C1 . . 119.47(14) ?
    C8 C7 C1 . . 118.69(13) ?
    C13 C8 C9 . . 119.11(15) ?
    C13 C8 C7 . . 121.70(14) ?
    C9 C8 C7 . . 119.07(15) ?
    C10 C9 C8 . . 119.83(17) ?
    C10 C9 H9 . . 120.1 ?
    C8 C9 H9 . . 120.1 ?
    C11 C10 C9 . . 120.57(16) ?
    C11 C10 H10 . . 119.7 ?
    C9 C10 H10 . . 119.7 ?
    C10 C11 C12 . . 119.99(16) ?
    C10 C11 H11 . . 120.0 ?
    C12 C11 H11 . . 120.0 ?
    C11 C12 C13 . . 120.16(17) ?
    C11 C12 H12 . . 119.9 ?
    C13 C12 H12 . . 119.9 ?
    C12 C13 C8 . . 120.34(15) ?
    C12 C13 H13 . . 119.8 ?
    C8 C13 H13 . . 119.8 ?
    O15 C15 O14 . . 122.79(13) ?
    O15 C15 C16 . . 126.12(14) ?
    O14 C15 C16 . . 111.09(12) ?
    C21 C16 C17 . . 119.55(14) ?
    C21 C16 C15 . . 122.27(14) ?
    C17 C16 C15 . . 118.16(13) ?
    C18 C17 C16 . . 120.00(15) ?
    C18 C17 H17 . . 120.0 ?
    C16 C17 H17 . . 120.0 ?
    C19 C18 C17 . . 120.01(16) ?
    C19 C18 H18 . . 120.0 ?
    C17 C18 H18 . . 120.0 ?
    C20 C19 C18 . . 120.21(15) ?
    C20 C19 H19 . . 119.9 ?
    C18 C19 H19 . . 119.9 ?
    C19 C20 C21 . . 120.11(16) ?
    C19 C20 H20 . . 119.9 ?
    C21 C20 H20 . . 119.9 ?
    C20 C21 C16 . . 120.11(15) ?
    C20 C21 H21 . . 119.9 ?
    C16 C21 H21 . . 119.9 ?
    C15 O14 C2 . . 119.99(11) ?
loop_
    _geom_torsion_atom_site_label_1
    _geom_torsion_atom_site_label_2
    _geom_torsion_atom_site_label_3
    _geom_torsion_atom_site_label_4
    _geom_torsion_site_symmetry_1
    _geom_torsion_site_symmetry_2
    _geom_torsion_site_symmetry_3
    _geom_torsion_site_symmetry_4
    _geom_torsion
    _geom_torsion_publ_flag
    C6 C1 C2 C3 . . . . 0.1(2) ?
    C7 C1 C2 C3 . . . . 175.00(14) ?
    C6 C1 C2 O14 . . . . -176.52(13) ?
    C7 C1 C2 O14 . . . . -1.6(2) ?
    C1 C2 C3 C4 . . . . -1.4(2) ?
    O14 C2 C3 C4 . . . . 175.44(14) ?
    C2 C3 C4 C5 . . . . 1.0(2) ?
    C3 C4 C5 C6 . . . . 0.8(2) ?
    C3 C4 C5 Cl1 . . . . -178.51(13) ?
    C4 C5 C6 C1 . . . . -2.2(2) ?
    Cl1 C5 C6 C1 . . . . 177.15(12) ?
    C2 C1 C6 C5 . . . . 1.7(2) ?
    C7 C1 C6 C5 . . . . -173.43(14) ?
    C2 C1 C7 O7 . . . . -52.1(2) ?
    C6 C1 C7 O7 . . . . 122.75(17) ?
    C2 C1 C7 C8 . . . . 130.12(15) ?
    C6 C1 C7 C8 . . . . -55.02(19) ?
    O7 C7 C8 C13 . . . . 160.10(16) ?
    C1 C7 C8 C13 . . . . -22.2(2) ?
    O7 C7 C8 C9 . . . . -15.7(2) ?
    C1 C7 C8 C9 . . . . 161.98(14) ?
    C13 C8 C9 C10 . . . . 0.1(2) ?
    C7 C8 C9 C10 . . . . 176.07(15) ?
    C8 C9 C10 C11 . . . . -0.8(3) ?
    C9 C10 C11 C12 . . . . 0.8(3) ?
    C10 C11 C12 C13 . . . . -0.2(3) ?
    C11 C12 C13 C8 . . . . -0.4(3) ?
    C9 C8 C13 C12 . . . . 0.5(2) ?
    C7 C8 C13 C12 . . . . -175.37(15) ?
    O15 C15 C16 C21 . . . . 179.39(16) ?
    O14 C15 C16 C21 . . . . -1.5(2) ?
    O15 C15 C16 C17 . . . . -2.2(2) ?
    O14 C15 C16 C17 . . . . 176.90(13) ?
    C21 C16 C17 C18 . . . . 0.2(2) ?
    C15 C16 C17 C18 . . . . -178.25(14) ?
    C16 C17 C18 C19 . . . . -0.7(3) ?
    C17 C18 C19 C20 . . . . 0.4(3) ?
    C18 C19 C20 C21 . . . . 0.3(3) ?
    C19 C20 C21 C16 . . . . -0.8(3) ?
    C17 C16 C21 C20 . . . . 0.5(3) ?
    C15 C16 C21 C20 . . . . 178.90(16) ?
    O15 C15 O14 C2 . . . . 8.1(2) ?
    C16 C15 O14 C2 . . . . -171.02(13) ?
    C3 C2 O14 C15 . . . . 124.88(15) ?
    C1 C2 O14 C15 . . . . -58.3(2) ?
loop_
    _geom_hbond_atom_site_label_D
    _geom_hbond_atom_site_label_H
    _geom_hbond_atom_site_label_A
    _geom_hbond_site_symmetry_A
    _geom_hbond_distance_DH
    _geom_hbond_distance_HA
    _geom_hbond_distance_DA
    _geom_hbond_angle_DHA
    _geom_hbond_publ_flag
    C20 H20 O7 2_766 0.93 2.50 3.394(2) 162 y
_iucr_refine_instructions_details
;
TITL SAKB4 in P-1
CELL  0.71073   9.1934   9.8641  10.0778   94.033  114.207  102.512
ZERR     2.00   0.0002   0.0003   0.0003    0.002    0.002    0.002
LATT   1
SFAC  C    H    O    CL
UNIT  40   26   6    2
MERG   2
OMIT    -3.00  52.00
FMAP   2
PLAN   10
ACTA
BOND   $H
CONF
WGHT     0.02730     0.31850
L.S.   4
FVAR    11.19771
AFIX    0
CL1   4    0.130532    0.169903    0.622427    11.00000    0.03536    0.07125 =
        0.06870    0.01769    0.02203    0.00865
O7    3    0.757900    0.127310    0.585235    11.00000    0.06979    0.05529 =
        0.06455    0.01767    0.04454    0.02095
O14   3    0.795819    0.437434    0.682976    11.00000    0.03371    0.04533 =
        0.05120    0.02200    0.01402    0.00429
O15   3    0.944254    0.360249    0.887756    11.00000    0.04341    0.04289 =
        0.04735    0.01740    0.01680    0.00667
C1    1    0.596778    0.222835    0.676500    11.00000    0.03485    0.03621 =
        0.03384    0.00894    0.01322    0.00808
C2    1    0.643752    0.367073    0.677803    11.00000    0.03266    0.03823 =
        0.03660    0.01205    0.01207    0.00551
C3    1    0.537127    0.449358    0.666265    11.00000    0.04286    0.03407 =
        0.04636    0.01072    0.01154    0.00901
AFIX   43
H3    2    0.571905    0.545892    0.669586    11.00000   -1.20000
AFIX    0
C4    1    0.378988    0.389503    0.649806    11.00000    0.04023    0.04428 =
        0.04367    0.00783    0.01270    0.01660
AFIX   43
H4    2    0.306335    0.444708    0.640514    11.00000   -1.20000
AFIX    0
C5    1    0.330455    0.246394    0.647365    11.00000    0.03104    0.04838 =
        0.03598    0.00744    0.01192    0.00726
C6    1    0.438060    0.163833    0.662930    11.00000    0.03849    0.03495 =
        0.03745    0.00776    0.01433    0.00541
AFIX   43
H6    2    0.404435    0.068201    0.664373    11.00000   -1.20000
AFIX    0
C7    1    0.703678    0.127077    0.676635    11.00000    0.03480    0.03429 =
        0.04293    0.00429    0.01674    0.00387
C8    1    0.734792    0.030629    0.785891    11.00000    0.03078    0.03097 =
        0.04632    0.00542    0.01374    0.00583
C9    1    0.791790   -0.084318    0.762018    11.00000    0.04364    0.03960 =
        0.05810    0.00324    0.02019    0.01159
AFIX   43
H9    2    0.803444   -0.103239    0.675722    11.00000   -1.20000
AFIX    0
C10   1    0.831026   -0.170278    0.867042    11.00000    0.04667    0.03401 =
        0.07794    0.00931    0.01819    0.01608
AFIX   43
H10   2    0.867817   -0.247622    0.850402    11.00000   -1.20000
AFIX    0
C11   1    0.816134   -0.142415    0.995342    11.00000    0.04630    0.04183 =
        0.06381    0.02012    0.01342    0.01073
AFIX   43
H11   2    0.844051   -0.200064    1.065869    11.00000   -1.20000
AFIX    0
C12   1    0.759895   -0.029181    1.019813    11.00000    0.05148    0.04764 =
        0.05005    0.01498    0.01919    0.01271
AFIX   43
H12   2    0.749535   -0.010529    1.106806    11.00000   -1.20000
AFIX    0
C13   1    0.718717    0.057005    0.915365    11.00000    0.04265    0.03449 =
        0.04867    0.00821    0.01832    0.01164
AFIX   43
H13   2    0.680035    0.133062    0.932132    11.00000   -1.20000
AFIX    0
C15   1    0.940118    0.433727    0.797605    11.00000    0.03750    0.03068 =
        0.03754    0.00672    0.01519    0.00913
C16   1    1.084765    0.532668    0.794320    11.00000    0.03527    0.03130 =
        0.03873    0.00493    0.01619    0.00713
C17   1    1.240050    0.546428    0.907762    11.00000    0.04088    0.04087 =
        0.04035    0.00661    0.01532    0.01027
AFIX   43
H17   2    1.251797    0.492496    0.981723    11.00000   -1.20000
AFIX    0
C18   1    1.377532    0.640319    0.911023    11.00000    0.03380    0.04978 =
        0.05342   -0.00088    0.01244    0.00483
AFIX   43
H18   2    1.481614    0.650273    0.987739    11.00000   -1.20000
AFIX    0
C19   1    1.360378    0.719182    0.800594    11.00000    0.04260    0.04395 =
        0.06832    0.00519    0.02811   -0.00110
AFIX   43
H19   2    1.453107    0.781838    0.802606    11.00000   -1.20000
AFIX    0
C20   1    1.206796    0.705542    0.687596    11.00000    0.05331    0.05017 =
        0.06353    0.02408    0.02802    0.00679
AFIX   43
H20   2    1.195820    0.758643    0.613058    11.00000   -1.20000
AFIX    0
C21   1    1.068666    0.613130    0.684470    11.00000    0.03885    0.04602 =
        0.04973    0.01686    0.01556    0.00654
AFIX   43
H21   2    0.964635    0.604905    0.608461    11.00000   -1.20000
HKLF 4
END
;
data_global
_journal_data_validation_number     ?
_journal_date_recd_electronic     2013-05-16
_journal_date_accepted     2013-05-24
_journal_name_full     'Acta Crystallographica, Section E'
_journal_year     2013
_journal_volume     69
_journal_issue      6
_journal_page_first     o999
_journal_page_last     o1000
_journal_paper_category     QO
_journal_paper_doi     10.1107/S1600536813014396
_journal_coeditor_code     GO2090
_publ_contact_author_name     'Khanum, Shaukath Ara'
_publ_contact_author_address
;
Department of Chemistry
Yuvaraja's College
University of Mysore
Mysore 570 005
India
;
_publ_contact_author_email     shaukathara@yahoo.co.in
_publ_contact_author_fax     '+911912432051'
_publ_contact_author_phone     '+919419102467'
_publ_section_title
;
2-Benzoyl-4-chlorophenyl benzoate
;
loop_
    _publ_author_name
    _publ_author_address
    'Bushra  Begum A'
;
Department of Chemistry
Yuvaraja's College
University of Mysore
Mysore 570 005
India
;
    'Mohammed Al-Ghorbani'
;
Department of Chemistry
Yuvaraja's College
University of Mysore
Mysore 570 005
India
;
    'Sharma, Suresh'
;
Post-Graduate Department of Physics and Electronics
University of Jammu
Jammu Tawi 180 006
India
;
    'Gupta, Vivek K.'
;
Post-Graduate Department of Physics and Electronics
University of Jammu
Jammu Tawi 180 006
India
;
    'Khanum, Shaukath Ara'
;
Department of Chemistry
Yuvaraja's College
University of Mysore
Mysore 570 005
India
;
