# Supplementary material for: 2-Benzoyl-4-chloro­phenyl benzoate
Source: Acta Crystallogr Sect E Struct Rep Online. 2013 May 31;69(Pt 6):o999–o1000. doi: 10.1107/S1600536813014396 (PMC3685129; doi:10.1107/S1600536813014396)
Supplement: Supplementary file 2 [file e-69-0o999-Isup2.hkl]

#
# h,k,l, Fc-squared, Fo-squared, sigma(Fo-squared) and status flag
#
data_I
_shelx_title ' SAKB4 in P-1'
_shelx_refln_list_code          4
_shelx_F_calc_maximum       86.59
_exptl_crystal_F_000       348.00
_reflns_d_resolution_high  0.8108
 
loop_
 _symmetry_equiv_pos_as_xyz
 'x, y, z'
 '-x, -y, -z'
 
_cell_length_a     9.1934
_cell_length_b     9.8641
_cell_length_c    10.0778
_cell_angle_alpha  94.033
_cell_angle_beta  114.207
_cell_angle_gamma 102.512
 
_shelx_F_squared_multiplier     1.000
 
loop_
 _refln_index_h
 _refln_index_k
 _refln_index_l
 _refln_F_squared_calc
 _refln_F_squared_meas
 _refln_F_squared_sigma
 _refln_observed_status
   2   0   0     3641.25     3631.06     31.34 o
   3   0   0      141.20      143.79      1.52 o
   4   0   0       86.61       92.94      1.49 o
   5   0   0       35.29       40.29      1.34 o
   6   0   0      101.97       95.61      2.06 o
   7   0   0       52.18       53.28      1.84 o
   8   0   0        5.27        6.96      1.13 o
   9   0   0        0.99        0.73      1.00 o
 -10   1   0       61.81       71.78      3.05 o
  -9   1   0       25.04       28.54      2.03 o
  -8   1   0       66.90       64.03      3.40 o
  -7   1   0      552.87      555.70      8.04 o
  -6   1   0      319.37      318.73      4.54 o
  -5   1   0      980.07      967.36      7.78 o
  -4   1   0       76.26       69.14      1.31 o
  -3   1   0      168.65      167.85      1.51 o
  -2   1   0      508.78      515.81      2.41 o
   1   1   0       97.36       97.95      0.78 o
   2   1   0     7497.67     7541.98    401.58 o
   3   1   0      511.31      511.09      5.46 o
   4   1   0      726.97      738.77      4.02 o
   5   1   0      253.85      250.27      2.60 o
   6   1   0      463.34      458.00      7.68 o
   7   1   0      322.55      319.90      5.79 o
   8   1   0        7.74        7.20      1.16 o
   9   1   0        3.87        2.57      0.96 o
 -10   2   0        4.70        4.90      1.19 o
  -9   2   0        0.57        0.61      0.78 o
  -8   2   0       78.68       74.29      2.38 o
  -7   2   0        0.10        1.07      0.69 o
  -6   2   0       37.31       35.23      2.30 o
  -5   2   0      103.76      108.42      1.75 o
  -4   2   0      559.43      579.99      6.06 o
  -3   2   0     1977.26     1988.82     11.74 o
  -2   2   0     1781.96     1745.98      8.33 o
  -1   2   0     4894.75     4926.88     10.18 o
   0   2   0       42.78       42.29      0.41 o
   1   2   0     1731.33     1701.71      6.48 o
   2   2   0     3994.31     4074.85     28.62 o
   3   2   0     1287.18     1342.67      6.60 o
   4   2   0     1917.42     1898.81     20.67 o
   5   2   0        3.32        3.73      0.49 o
   6   2   0      442.45      429.89      5.80 o
   7   2   0       96.02       90.06      3.21 o
   8   2   0       16.06        8.53      1.52 o
   9   2   0       26.83       24.85      2.42 o
 -10   3   0        0.91        0.38      0.88 o
  -9   3   0       46.31       47.38      1.90 o
  -8   3   0       12.86       10.60      0.91 o
  -7   3   0      394.22      398.61      6.75 o
  -6   3   0        7.36        6.83      0.66 o
  -5   3   0       93.08       94.70      1.27 o
  -4   3   0      284.95      340.42      2.98 o
  -3   3   0     2527.10     2656.08     18.23 o
  -2   3   0       62.59       68.51      0.75 o
  -1   3   0     2103.12     2127.91     10.11 o
   0   3   0     1058.02     1068.87      5.41 o
   1   3   0      153.16      162.37      1.23 o
   2   3   0      284.54      281.56      2.20 o
   3   3   0     1082.86     1100.41      7.36 o
   4   3   0      776.58      773.12      6.46 o
   5   3   0      270.01      260.90      3.17 o
   6   3   0       52.78       43.27      3.08 o
   7   3   0       69.43       64.85      3.30 o
   8   3   0        0.71        1.77      1.15 o
 -10   4   0        0.00        0.95      0.87 o
  -9   4   0        7.88        6.46      1.61 o
  -8   4   0       79.58       76.98      2.78 o
  -7   4   0       16.33       14.79      0.99 o
  -6   4   0      162.94      161.61      2.90 o
  -5   4   0      363.24      364.24      3.21 o
  -4   4   0       57.74       61.40      1.01 o
  -3   4   0       66.54       55.03      0.86 o
  -2   4   0       23.36       21.77      0.62 o
  -1   4   0      766.91      769.48      4.73 o
   0   4   0     1042.65     1029.99      6.50 o
   1   4   0        2.07        1.72      0.34 o
   2   4   0        8.74       12.73      0.42 o
   3   4   0       73.40       64.69      1.11 o
   4   4   0       86.11       86.09      1.53 o
   5   4   0      286.93      268.98      3.52 o
   6   4   0      150.15      143.94      3.74 o
   7   4   0        1.89        1.90      1.08 o
   8   4   0       45.97       36.36      2.93 o
 -10   5   0        8.03        6.77      1.77 o
  -9   5   0       17.11       20.05      1.65 o
  -8   5   0        0.42        1.01      0.66 o
  -7   5   0       30.76       32.14      1.40 o
  -6   5   0       73.49       70.77      1.61 o
  -5   5   0        0.53        1.17      0.39 o
  -4   5   0       30.85       34.99      0.80 o
  -3   5   0       63.76       59.10      0.98 o
  -2   5   0       44.97       41.50      0.76 o
  -1   5   0      193.94      218.81      2.05 o
   0   5   0      315.65      348.79      2.39 o
   1   5   0      428.30      395.07      2.63 o
   2   5   0      806.03      848.72      5.62 o
   3   5   0       18.75       17.75      0.94 o
   4   5   0      590.05      588.51      5.46 o
   5   5   0        0.53        0.07      0.59 o
   6   5   0       89.48       93.55      3.24 o
   7   5   0        0.11        0.55      1.12 o
 -10   6   0        0.79        0.30      1.10 o
  -9   6   0        2.36        2.51      1.05 o
  -8   6   0        2.93        3.14      0.69 o
  -7   6   0       84.54       79.43      2.13 o
  -6   6   0        2.24        3.25      0.55 o
  -5   6   0        1.96        1.25      0.33 o
  -4   6   0      279.84      272.00      3.12 o
  -3   6   0      660.20      626.25      3.82 o
  -2   6   0       68.53       65.98      0.99 o
  -1   6   0      501.04      504.54      3.79 o
   0   6   0       42.49       38.19      1.14 o
   1   6   0       11.13       10.77      0.52 o
   2   6   0        5.24        6.31      0.47 o
   3   6   0        4.08        3.77      0.53 o
   4   6   0        7.22        5.05      1.05 o
   5   6   0       29.64       29.47      1.65 o
   6   6   0        0.74        0.30      0.71 o
   7   6   0       38.03       49.39      3.33 o
  -9   7   0       30.51       28.46      2.42 o
  -8   7   0        7.42        7.26      1.19 o
  -7   7   0        0.49        0.00      0.68 o
  -6   7   0       14.17       15.47      0.89 o
  -5   7   0       36.87       41.13      1.35 o
  -4   7   0       11.36       10.40      0.50 o
  -3   7   0       42.43       37.05      0.88 o
  -2   7   0        7.51       10.25      0.50 o
  -1   7   0       38.58       34.74      0.98 o
   0   7   0      112.47      108.60      2.08 o
   1   7   0        3.11        3.13      0.52 o
   2   7   0      209.87      204.65      3.03 o
   3   7   0      258.63      259.73      4.11 o
   4   7   0       39.16       33.52      1.57 o
   5   7   0       21.97       19.71      2.00 o
   6   7   0       21.83       21.17      1.71 o
  -9   8   0        0.02        0.44      1.73 o
  -8   8   0        4.41        2.49      0.96 o
  -7   8   0       48.62       40.86      2.31 o
  -6   8   0        2.09        2.81      0.73 o
  -5   8   0        3.81        2.35      0.53 o
  -4   8   0       86.00       79.45      1.61 o
  -3   8   0      866.05      872.93      8.21 o
  -2   8   0       16.42       18.48      1.06 o
  -1   8   0        6.73        5.43      0.55 o
   0   8   0        2.12        2.09      0.58 o
   1   8   0      118.06      115.92      2.43 o
   2   8   0        7.80        9.08      0.85 o
   3   8   0        1.67        0.90      0.73 o
   4   8   0        1.09        0.24      0.72 o
   5   8   0        0.01       -1.29      0.86 o
  -8   9   0       11.21       11.93      1.31 o
  -7   9   0        0.23        0.88      0.94 o
  -6   9   0       13.10       15.28      1.08 o
  -5   9   0        2.28        1.28      0.60 o
  -4   9   0       26.23       28.08      1.36 o
  -3   9   0        1.07        0.77      0.58 o
  -2   9   0        1.33        0.27      0.51 o
  -1   9   0       67.38       69.87      2.43 o
   0   9   0       16.80       17.76      1.05 o
   1   9   0       10.89       11.99      1.07 o
   2   9   0        0.00        0.02      0.75 o
   3   9   0        8.07        8.59      1.31 o
   4   9   0       88.53       87.63      3.60 o
  -7  10   0        0.13        1.55      0.96 o
  -6  10   0       17.92       22.45      1.51 o
  -5  10   0        6.61        7.08      0.88 o
  -4  10   0       17.90       17.06      1.28 o
  -3  10   0        4.25        3.30      0.73 o
  -2  10   0        0.66        1.53      0.74 o
  -1  10   0       33.69       35.76      2.12 o
   0  10   0      137.61      137.30      3.68 o
   1  10   0       24.93       22.65      1.62 o
   2  10   0        9.03       11.49      1.22 o
   3  10   0        0.73        0.60      0.98 o
  -6  11   0       22.70       28.49      2.04 o
  -5  11   0        8.10        8.64      1.06 o
  -4  11   0        7.21        7.69      1.17 o
  -3  11   0       15.18       17.30      1.51 o
  -2  11   0        3.40        3.81      1.13 o
  -1  11   0        7.15        8.33      1.20 o
   0  11   0       26.94       32.56      2.32 o
   1  11   0       34.72       42.33      2.67 o
  -4  12   0        8.23       10.01      1.32 o
  -3  12   0       31.80       37.28      2.64 o
  -2  12   0       10.55       12.97      2.07 o
   1 -12   1       18.10       17.85      2.00 o
   2 -12   1       45.23       53.09      2.55 o
   3 -12   1        0.08        0.37      0.87 o
   4 -12   1        1.07       -1.36      0.93 o
  -2 -11   1       24.26       21.42      1.99 o
  -1 -11   1        1.64        1.17      1.62 o
   0 -11   1       30.49       30.96      1.78 o
   1 -11   1       78.36       79.62      3.36 o
   2 -11   1        6.32        6.06      0.97 o
   3 -11   1        0.28        0.16      0.78 o
   4 -11   1       12.17       15.02      1.28 o
   5 -11   1        4.22        5.26      0.91 o
   6 -11   1       58.75       78.91      3.17 o
  -3 -10   1        6.11        7.23      1.14 o
  -2 -10   1       26.28       21.91      1.73 o
  -1 -10   1      161.09      161.02      3.65 o
   0 -10   1      158.17      167.28      3.58 o
   1 -10   1       20.30       20.49      1.36 o
   2 -10   1       65.90       72.17      2.15 o
   3 -10   1        0.76        0.15      0.67 o
   4 -10   1       30.51       27.25      1.57 o
   5 -10   1        1.49        0.57      0.66 o
   6 -10   1       45.43       52.39      2.18 o
   7 -10   1        8.56        6.25      1.32 o
  -5  -9   1        0.19       -0.37      1.13 o
  -4  -9   1       37.87       43.73      2.20 o
  -3  -9   1       39.17       37.36      2.78 o
  -2  -9   1       61.90       68.33      2.05 o
  -1  -9   1      150.96      153.48      2.91 o
   0  -9   1       44.67       37.70      1.43 o
   1  -9   1        0.64        1.45      0.58 o
   2  -9   1      148.61      147.21      2.50 o
   3  -9   1      259.79      264.91      3.88 o
   4  -9   1       80.91       86.14      2.23 o
   5  -9   1       17.85       22.71      1.16 o
   6  -9   1       37.21       42.47      1.72 o
   7  -9   1        0.49        0.10      0.85 o
   8  -9   1       15.00       19.73      1.92 o
  -6  -8   1        8.93       11.51      1.34 o
  -5  -8   1        0.33       -1.73      1.26 o
  -4  -8   1       12.57       10.49      0.99 o
  -3  -8   1        0.60        1.93      0.66 o
  -2  -8   1       19.37       19.19      1.07 o
  -1  -8   1        7.61        8.12      0.59 o
   0  -8   1       34.06       32.01      1.24 o
   1  -8   1        8.73        9.93      0.68 o
   2  -8   1      236.30      239.75      2.49 o
   3  -8   1       63.37       63.31      1.45 o
   4  -8   1       42.55       42.27      1.41 o
   5  -8   1      125.88      133.14      2.47 o
   6  -8   1      286.03      314.64      4.16 o
   7  -8   1       11.89        9.78      1.23 o
   8  -8   1       39.52       38.58      2.10 o
  -6  -7   1        6.95        7.60      1.54 o
  -5  -7   1       64.24       65.34      2.87 o
  -4  -7   1        0.11        0.80      0.55 o
  -3  -7   1       30.19       29.88      1.24 o
  -2  -7   1       31.66       27.35      0.92 o
  -1  -7   1        5.87        3.91      0.38 o
   0  -7   1      155.15      152.51      2.39 o
   1  -7   1       55.46       60.32      1.16 o
   2  -7   1      149.23      155.42      1.76 o
   3  -7   1      118.95      102.56      2.29 o
   4  -7   1      120.61      111.20      1.59 o
   5  -7   1        1.19        1.16      0.43 o
   6  -7   1      161.09      162.12      3.17 o
   7  -7   1       19.92       13.97      1.23 o
   8  -7   1       11.12       11.43      1.45 o
   9  -7   1        1.09        2.48      0.96 o
  -7  -6   1        0.74        0.60      1.14 o
  -6  -6   1       23.74       28.92      1.89 o
  -5  -6   1        1.90        2.35      0.56 o
  -4  -6   1      260.50      253.92      3.48 o
  -3  -6   1       71.36       74.39      1.82 o
  -2  -6   1       55.37       55.72      1.23 o
  -1  -6   1        0.04        0.02      0.26 o
   0  -6   1       27.70       29.57      0.68 o
   1  -6   1        3.47        2.46      0.32 o
   2  -6   1      139.02      140.30      1.30 o
   3  -6   1       11.66       11.30      0.63 o
   4  -6   1       10.54       10.32      0.65 o
   5  -6   1       46.68       46.36      1.02 o
   6  -6   1        3.39        2.26      0.57 o
   7  -6   1      105.01      108.54      3.66 o
   8  -6   1      155.41      154.47      4.81 o
   9  -6   1        3.39        1.57      0.94 o
  -8  -5   1        0.05        2.20      1.23 o
  -7  -5   1        9.64        8.35      1.71 o
  -6  -5   1       30.06       31.80      1.87 o
  -5  -5   1        1.00        1.24      0.98 o
  -4  -5   1       35.94       35.07      1.12 o
  -3  -5   1      239.48      229.35      2.46 o
  -2  -5   1      125.49      125.94      1.42 o
  -1  -5   1      159.64      181.35      1.75 o
   0  -5   1        1.66        0.95      0.19 o
   1  -5   1       12.99       11.41      0.45 o
   2  -5   1        9.47        6.99      0.41 o
   3  -5   1      353.40      357.03      3.37 o
   4  -5   1        6.51        9.53      0.49 o
   5  -5   1       31.40       30.12      0.92 o
   6  -5   1      123.42      123.51      2.28 o
   7  -5   1       21.96       23.14      1.31 o
   8  -5   1        9.65        7.42      1.04 o
   9  -5   1       53.89       56.22      4.37 o
  -8  -4   1      116.68      122.92      4.92 o
  -7  -4   1        0.13        0.73      1.23 o
  -6  -4   1        5.42        2.67      0.85 o
  -5  -4   1       42.68       38.39      1.24 o
  -4  -4   1      180.55      173.12      2.68 o
  -3  -4   1       46.91       45.78      0.91 o
  -2  -4   1      505.69      500.95      2.43 o
  -1  -4   1      442.59      481.72      2.44 o
   0  -4   1     1870.30     1884.24     12.62 o
   1  -4   1      195.34      181.12      1.54 o
   2  -4   1        2.73        2.20      0.30 o
   3  -4   1      735.95      765.14      3.14 o
   4  -4   1       56.80       66.78      1.17 o
   5  -4   1        3.82        5.63      0.57 o
   6  -4   1        9.73        7.70      0.58 o
   7  -4   1        2.47        1.84      0.56 o
   8  -4   1        0.96       -0.35      0.68 o
   9  -4   1       79.54       90.65      3.11 o
  -9  -3   1       59.56       60.60      3.61 o
  -8  -3   1      102.06      101.60      4.27 o
  -7  -3   1        0.40        0.82      0.77 o
  -6  -3   1      299.24      294.00      2.91 o
  -5  -3   1       41.31       36.61      0.95 o
  -4  -3   1        9.76        7.13      0.41 o
  -3  -3   1      325.23      343.95      2.43 o
  -2  -3   1      566.46      605.18      3.28 o
  -1  -3   1        1.49        2.43      0.15 o
   0  -3   1       20.05       27.31      0.41 o
   1  -3   1      131.72      128.05      1.03 o
   2  -3   1        0.88        1.35      0.21 o
   3  -3   1      632.29      614.83      5.25 o
   4  -3   1      542.09      562.03      6.40 o
   5  -3   1      126.70      130.92      2.56 o
   6  -3   1        8.38        7.74      0.59 o
   7  -3   1      290.21      282.94      4.36 o
   8  -3   1        0.24       -0.84      0.65 o
   9  -3   1        0.15       -0.08      0.86 o
  -9  -2   1       40.00       36.84      2.38 o
  -8  -2   1       29.19       24.66      1.85 o
  -7  -2   1       18.59       16.77      1.50 o
  -6  -2   1      255.79      220.43     10.77 o
  -5  -2   1        4.17        2.08      0.35 o
  -4  -2   1        0.05        1.37      0.34 o
  -3  -2   1        1.88       -0.12      0.21 o
  -2  -2   1       59.39       66.79      0.78 o
  -1  -2   1      506.80      493.22      2.27 o
   0  -2   1      182.56      186.87      1.02 o
   1  -2   1       82.59       87.78      0.83 o
   2  -2   1      315.85      307.54      1.91 o
   3  -2   1        4.05        8.38      0.33 o
   4  -2   1      218.39      234.47      2.03 o
   5  -2   1      308.91      312.07      3.79 o
   6  -2   1      353.96      360.77      6.41 o
   7  -2   1      164.15      156.79      3.23 o
   8  -2   1        9.67        8.34      0.95 o
   9  -2   1       19.39       17.21      1.97 o
 -10  -1   1        3.19        5.09      1.16 o
  -9  -1   1        0.28        0.43      0.94 o
  -8  -1   1        7.13        8.53      1.21 o
  -7  -1   1      524.41      500.05      6.87 o
  -6  -1   1        1.29        0.77      0.33 o
  -5  -1   1      152.45      136.12      3.89 o
  -4  -1   1     1750.47     1848.90      8.81 o
  -3  -1   1       56.05       59.18      1.36 o
  -2  -1   1     1209.74     1198.01      7.65 o
  -1  -1   1      884.66      876.90      3.57 o
   1  -1   1      720.93      688.78      2.33 o
   2  -1   1       21.17       19.83      0.42 o
   3  -1   1      217.93      223.61      1.97 o
   4  -1   1       59.41       71.33      0.95 o
   5  -1   1      251.59      236.48      3.57 o
   6  -1   1      123.91      127.75      2.63 o
   7  -1   1        0.72        1.14      0.60 o
   8  -1   1       63.81       65.90      3.38 o
   9  -1   1       24.68       25.58      2.12 o
 -10   0   1       28.15       29.53      2.05 o
  -9   0   1      156.20      162.57      4.59 o
  -8   0   1        0.42        0.29      0.78 o
  -7   0   1        3.57        2.81      0.86 o
  -6   0   1       21.25       18.23      1.23 o
  -5   0   1      684.21      633.03      7.77 o
  -4   0   1      188.16      191.89      2.58 o
  -3   0   1      721.58      743.89      6.70 o
  -2   0   1      179.96      162.85      1.58 o
   1   0   1        9.97       10.10      0.56 o
   2   0   1       52.63       46.17      0.59 o
   3   0   1     1359.64     1339.77      6.10 o
   4   0   1      353.28      380.86      2.55 o
   5   0   1      172.06      172.67      2.61 o
   6   0   1      111.59      109.41      2.64 o
   7   0   1      183.88      174.05      3.46 o
   8   0   1       41.58       38.14      2.30 o
   9   0   1        5.03        6.24      1.36 o
 -10   1   1       63.50       67.90      2.89 o
  -9   1   1       77.83       75.53      3.08 o
  -8   1   1        0.10        0.21      0.93 o
  -7   1   1       14.70       14.35      1.40 o
  -6   1   1      159.85      135.35      9.16 o
  -5   1   1       40.45       49.33      1.12 o
  -4   1   1       57.99       52.99      0.98 o
  -3   1   1     2527.74     2494.37     13.10 o
  -2   1   1      104.68       99.48      0.91 o
   1   1   1     2032.54     2046.88     10.36 o
   2   1   1       27.91       31.18      1.05 o
   3   1   1     2039.40     2081.21     11.36 o
   4   1   1        2.30        1.06      0.28 o
   5   1   1      127.19      109.73      2.07 o
   6   1   1       24.87       25.29      1.05 o
   7   1   1       80.35       72.70      2.97 o
   8   1   1        4.64        4.03      1.16 o
   9   1   1       52.27       55.74      3.56 o
 -10   2   1       18.23       16.00      1.68 o
  -9   2   1       37.51       36.21      2.10 o
  -8   2   1       86.03       81.55      2.50 o
  -7   2   1      620.72      622.83      6.55 o
  -6   2   1        3.04        3.39      0.43 o
  -5   2   1      205.08      216.28      2.23 o
  -4   2   1       19.86       17.23      0.48 o
  -3   2   1      277.43      281.31      2.74 o
  -2   2   1     1634.55     1660.04      8.30 o
  -1   2   1     3662.54     3615.69     18.17 o
   0   2   1     2277.87     2255.04      6.02 o
   1   2   1     1835.82     1934.65     13.38 o
   2   2   1      298.90      305.49      2.84 o
   3   2   1      208.22      227.62      2.81 o
   4   2   1        0.39        0.97      0.53 o
   5   2   1      412.57      402.63      3.84 o
   6   2   1      416.18      421.33      5.83 o
   7   2   1       68.60       59.02      3.20 o
   8   2   1       67.09       73.74      3.83 o
 -10   3   1        4.60        3.64      1.06 o
  -9   3   1       22.35       23.73      2.84 o
  -8   3   1       13.77       12.07      0.97 o
  -7   3   1       19.91       20.41      1.25 o
  -6   3   1      512.49      507.20      6.68 o
  -5   3   1      126.76      131.46      2.08 o
  -4   3   1      220.57      265.09      3.42 o
  -3   3   1       48.89       46.47      0.75 o
  -2   3   1       87.99       89.70      1.47 o
  -1   3   1       96.56       98.57      1.21 o
   0   3   1     3450.21     3490.98     23.16 o
   1   3   1       73.68       81.07      1.03 o
   2   3   1      466.83      473.65      2.79 o
   3   3   1        0.69        0.48      0.26 o
   4   3   1        0.04        0.73      0.28 o
   5   3   1        3.96        7.84      1.00 o
   6   3   1       61.30       59.88      2.43 o
   7   3   1       18.09       14.54      1.79 o
   8   3   1       51.60       51.30      3.29 o
 -10   4   1        5.61        4.36      1.60 o
  -9   4   1       21.51       23.53      1.55 o
  -8   4   1      146.85      149.15      3.12 o
  -7   4   1       99.87       92.38      2.41 o
  -6   4   1      641.18      679.75      4.81 o
  -5   4   1      324.86      318.06      2.96 o
  -4   4   1       49.70       43.65      0.89 o
  -3   4   1     1306.36     1346.26      6.38 o
  -2   4   1       90.77      111.99      1.16 o
  -1   4   1       87.56       90.09      1.52 o
   0   4   1      321.84      334.02      3.60 o
   1   4   1      193.03      221.44      2.12 o
   2   4   1      312.12      312.90      2.19 o
   3   4   1        6.93        5.86      0.37 o
   4   4   1      275.83      264.03      3.42 o
   5   4   1      102.46      103.10      2.81 o
   6   4   1        0.84        2.76      0.90 o
   7   4   1      133.44      131.83      5.10 o
   8   4   1        1.02       -0.39      1.26 o
 -10   5   1        2.86        1.67      0.90 o
  -9   5   1       12.01       11.89      1.18 o
  -8   5   1       64.05       65.71      2.05 o
  -7   5   1       21.06       19.40      1.11 o
  -6   5   1       35.28       32.89      0.99 o
  -5   5   1       34.22       31.51      1.09 o
  -4   5   1      303.19      318.86      2.72 o
  -3   5   1      495.71      520.90      3.04 o
  -2   5   1       57.64       71.38      1.11 o
  -1   5   1      164.79      170.87      1.73 o
   0   5   1       74.98       71.77      1.58 o
   1   5   1        0.04        0.69      0.45 o
   2   5   1       58.75       62.90      1.26 o
   3   5   1      126.81      126.11      2.51 o
   4   5   1      330.96      330.35      4.18 o
   5   5   1       12.58       11.65      1.11 o
   6   5   1       16.10       15.76      1.61 o
   7   5   1        0.01        0.26      1.31 o
 -10   6   1        0.57       -0.88      1.13 o
  -9   6   1        8.97        7.59      1.02 o
  -8   6   1        0.06        0.49      0.55 o
  -7   6   1       85.14       80.35      1.93 o
  -6   6   1        4.86        4.51      0.61 o
  -5   6   1       34.26       37.11      1.12 o
  -4   6   1       41.83       47.97      1.20 o
  -3   6   1       59.35       54.26      1.38 o
  -2   6   1      318.88      311.91      3.48 o
  -1   6   1      403.45      414.83      3.93 o
   0   6   1      164.09      185.19      2.79 o
   1   6   1       92.01       88.30      2.04 o
   2   6   1       11.81        8.04      0.72 o
   3   6   1      107.03      107.89      2.54 o
   4   6   1       85.22       78.90      2.25 o
   5   6   1       64.68       66.42      2.55 o
   6   6   1       13.24       14.88      1.62 o
 -10   7   1       45.31       48.56      4.18 o
  -9   7   1        2.66        1.78      1.21 o
  -8   7   1        1.51        0.64      0.83 o
  -7   7   1      112.28      105.38      2.34 o
  -6   7   1       33.45       40.30      1.42 o
  -5   7   1        5.91        4.81      0.67 o
  -4   7   1        0.58        1.33      0.44 o
  -3   7   1      171.72      173.11      2.12 o
  -2   7   1        0.53        0.30      0.52 o
  -1   7   1       31.96       34.40      0.98 o
   0   7   1       10.88       10.24      0.62 o
   1   7   1       66.03       67.39      1.87 o
   2   7   1        9.62        9.13      0.76 o
   3   7   1        3.98        2.65      0.83 o
   4   7   1        0.16       -1.09      0.77 o
   5   7   1        0.61        1.10      0.84 o
   6   7   1        5.08        5.59      1.23 o
  -9   8   1       14.09       14.34      2.26 o
  -8   8   1        8.70       10.73      1.39 o
  -7   8   1        0.58        1.10      0.80 o
  -6   8   1        3.92        3.53      0.64 o
  -5   8   1        0.02        0.02      0.60 o
  -4   8   1        1.05        1.06      0.45 o
  -3   8   1      304.47      306.73      3.19 o
  -2   8   1       33.20       36.81      1.21 o
  -1   8   1       53.71       55.95      1.47 o
   0   8   1       10.05       11.32      0.90 o
   1   8   1       10.29        9.60      0.84 o
   2   8   1        1.09       -1.04      0.94 o
   3   8   1        7.21        5.65      1.09 o
   4   8   1        3.80        4.14      0.98 o
   5   8   1        1.36        3.20      1.00 o
  -9   9   1       11.82       14.57      1.71 o
  -8   9   1        2.62        1.81      0.96 o
  -7   9   1        3.73        3.82      0.91 o
  -6   9   1        0.25       -0.07      0.83 o
  -5   9   1        5.86        4.76      0.70 o
  -4   9   1       29.19       29.57      1.25 o
  -3   9   1       38.69       42.29      1.37 o
  -2   9   1        6.95        5.66      0.67 o
  -1   9   1       63.26       69.00      2.12 o
   0   9   1       37.22       35.94      1.66 o
   1   9   1       57.48       52.82      2.21 o
   2   9   1        5.34        3.74      0.93 o
   3   9   1        8.02       10.43      1.20 o
   4   9   1        8.57       10.88      1.59 o
  -8  10   1       13.53       10.85      1.35 o
  -7  10   1       51.76       55.43      2.16 o
  -6  10   1       13.18       17.36      1.28 o
  -5  10   1        0.45        0.47      0.67 o
  -4  10   1        0.42        1.89      0.72 o
  -3  10   1        0.75        1.68      0.84 o
  -2  10   1        6.56        7.25      0.97 o
  -1  10   1       10.14        8.28      1.26 o
   0  10   1       17.94       16.44      1.41 o
   1  10   1       10.90       11.67      1.26 o
   2  10   1        1.68        1.74      0.84 o
  -6  11   1        0.09        1.73      0.99 o
  -5  11   1       30.05       31.34      1.80 o
  -4  11   1        1.51        1.47      0.88 o
  -3  11   1       10.30       12.18      1.49 o
  -2  11   1        5.39        5.12      0.92 o
  -1  11   1        5.37        5.36      1.04 o
   0  11   1        9.23        9.38      1.48 o
   1  11   1        6.02        9.86      1.54 o
  -3  12   1       10.47       13.24      1.43 o
   1 -12   2       26.84       31.12      2.30 o
   2 -12   2        5.07        4.11      0.97 o
   3 -12   2       12.56       14.58      1.50 o
  -2 -11   2       48.17       56.59      2.67 o
  -1 -11   2       26.05       29.39      1.72 o
   0 -11   2       49.72       42.39      1.98 o
   1 -11   2        3.58        2.96      0.73 o
   2 -11   2       11.20       13.49      1.30 o
   3 -11   2       24.54       24.83      1.45 o
   4 -11   2        4.01        3.51      0.77 o
   5 -11   2        0.01        0.47      0.98 o
  -4 -10   2       17.92       18.29      1.64 o
  -3 -10   2       23.40       25.96      1.82 o
  -2 -10   2        0.75        0.48      0.71 o
  -1 -10   2       30.29       34.42      1.78 o
   0 -10   2       30.83       31.87      1.64 o
   1 -10   2        5.61        4.11      0.74 o
   2 -10   2       14.04       13.61      0.99 o
   3 -10   2        2.67        1.93      0.62 o
   4 -10   2       54.56       60.88      2.09 o
   5 -10   2        0.09       -1.48      0.99 o
   6 -10   2       23.45       25.14      1.77 o
   7 -10   2        3.33        4.71      1.30 o
  -5  -9   2        4.32        3.98      1.17 o
  -4  -9   2        6.49        9.53      1.12 o
  -3  -9   2       20.98       21.04      1.36 o
  -2  -9   2       50.73       54.14      1.85 o
  -1  -9   2      582.97      571.78      7.13 o
   0  -9   2        9.13        5.57      0.74 o
   1  -9   2      205.73      205.19      3.35 o
   2  -9   2        1.41        2.45      1.06 o
   3  -9   2       12.43       12.54      0.99 o
   4  -9   2       98.02       96.10      2.42 o
   5  -9   2        6.33        4.98      0.67 o
   6  -9   2       13.01       15.45      1.41 o
   7  -9   2       30.39       32.85      2.33 o
  -6  -8   2       11.77        8.75      1.26 o
  -5  -8   2       34.27       30.45      1.61 o
  -4  -8   2        5.71        8.49      0.92 o
  -3  -8   2        1.71        2.32      0.59 o
  -2  -8   2        0.75        0.18      0.44 o
  -1  -8   2       40.47       47.77      1.36 o
   0  -8   2       39.93       40.82      1.35 o
   1  -8   2      510.69      505.50      5.33 o
   2  -8   2       44.50       43.49      1.44 o
   3  -8   2      527.79      510.57      5.47 o
   4  -8   2       25.73       25.03      1.18 o
   5  -8   2        4.20        3.76      0.58 o
   6  -8   2        6.65        5.92      0.82 o
   7  -8   2        2.26        3.35      1.10 o
   8  -8   2        2.74        3.64      1.33 o
  -7  -7   2        3.08        3.20      1.57 o
  -6  -7   2        3.74        4.63      0.92 o
  -5  -7   2       79.88       76.26      2.14 o
  -4  -7   2       75.56       77.21      1.97 o
  -3  -7   2       24.14       24.86      0.98 o
  -2  -7   2        0.05        0.31      0.42 o
  -1  -7   2        1.52        1.20      0.37 o
   0  -7   2       11.43        9.88      0.50 o
   1  -7   2      535.99      527.21      4.02 o
   2  -7   2      132.30      129.87      2.55 o
   3  -7   2     1147.84     1119.81      5.71 o
   4  -7   2       10.66       10.84      0.58 o
   5  -7   2      158.51      153.36      2.69 o
   6  -7   2        6.23       10.66      1.01 o
   7  -7   2       10.89       10.10      1.11 o
   8  -7   2        7.24        5.30      1.32 o
  -7  -6   2        0.70        0.77      1.09 o
  -6  -6   2        2.24        0.60      0.97 o
  -5  -6   2       37.50       32.06      1.31 o
  -4  -6   2      623.92      608.94      4.85 o
  -3  -6   2       92.61       86.07      1.62 o
  -2  -6   2      464.83      472.15      4.12 o
  -1  -6   2       35.37       29.49      0.87 o
   0  -6   2        5.68        3.87      0.26 o
   1  -6   2      291.12      308.59      5.02 o
   2  -6   2      297.92      283.92      2.69 o
   3  -6   2      207.05      198.10      1.99 o
   4  -6   2       20.75       17.55      0.56 o
   5  -6   2      402.26      404.33      3.49 o
   6  -6   2      144.21      143.70      3.24 o
   7  -6   2      110.71      109.37      2.97 o
   8  -6   2        0.07        2.14      0.98 o
   9  -6   2        0.21        2.51      1.30 o
  -8  -5   2       10.00       11.09      1.73 o
  -7  -5   2       97.38       85.60      3.84 o
  -6  -5   2       43.90       37.36      1.42 o
  -5  -5   2       20.57       18.37      1.01 o
  -4  -5   2      276.49      276.02      3.04 o
  -3  -5   2       37.59       37.34      0.99 o
  -2  -5   2      214.58      214.68      3.30 o
  -1  -5   2       51.99       60.22      0.99 o
   0  -5   2      157.11      146.26      1.27 o
   1  -5   2       12.08        5.57      0.34 o
   2  -5   2        9.70        9.37      0.43 o
   3  -5   2        0.89        1.43      0.26 o
   4  -5   2        6.53        6.74      0.44 o
   5  -5   2      205.33      206.04      2.46 o
   6  -5   2       57.20       59.49      1.60 o
   7  -5   2      174.94      182.76      3.26 o
   8  -5   2       85.15       88.29      2.79 o
   9  -5   2        7.58        3.95      1.17 o
  -9  -4   2       39.63       53.01      3.42 o
  -8  -4   2       40.30       43.10      2.89 o
  -7  -4   2        3.73        4.37      1.03 o
  -6  -4   2       16.52       17.21      0.92 o
  -5  -4   2        4.80        4.55      0.82 o
  -4  -4   2       38.30       34.55      1.20 o
  -3  -4   2       54.93       70.55      1.21 o
  -2  -4   2       82.06       80.43      1.10 o
  -1  -4   2        0.76        2.22      0.20 o
   0  -4   2     3846.09     4016.23     30.87 o
   1  -4   2      167.48      157.87      1.49 o
   2  -4   2      384.59      386.72      2.93 o
   3  -4   2     1744.48     1757.37      8.18 o
   4  -4   2        0.92        0.46      0.26 o
   5  -4   2        3.02        2.90      0.63 o
   6  -4   2        1.22        2.55      0.60 o
   7  -4   2      168.78      174.80      3.23 o
   8  -4   2        0.01       -0.14      0.57 o
   9  -4   2       10.28        8.89      1.56 o
  -9  -3   2        5.94        4.10      1.13 o
  -8  -3   2        0.05        0.57      0.79 o
  -7  -3   2        8.99        4.92      1.13 o
  -6  -3   2       91.19       89.25      1.75 o
  -5  -3   2      761.30      750.91      4.83 o
  -4  -3   2       74.60       69.43      1.55 o
  -3  -3   2     1428.29     1522.89      8.07 o
  -2  -3   2      548.92      542.71      2.86 o
  -1  -3   2      263.19      260.22      1.78 o
   0  -3   2       65.98       63.32      0.54 o
   1  -3   2      234.21      235.04      2.20 o
   2  -3   2      330.99      330.37      1.93 o
   3  -3   2       49.96       38.88      0.80 o
   4  -3   2       22.83       25.71      0.79 o
   5  -3   2      172.68      170.03      2.55 o
   6  -3   2      218.19      215.36      6.17 o
   7  -3   2        0.04        2.25      0.69 o
   8  -3   2        1.42        0.62      0.62 o
   9  -3   2       55.03       53.81      3.22 o
 -10  -2   2       62.87       66.78      3.38 o
  -9  -2   2        0.15        0.13      0.93 o
  -8  -2   2        0.18       -0.03      0.83 o
  -7  -2   2      114.79      102.22      1.79 o
  -6  -2   2       79.66       75.80      1.50 o
  -5  -2   2        2.97        3.81      0.45 o
  -4  -2   2       44.51       53.01      1.35 o
  -3  -2   2       36.46       34.76      0.83 o
  -2  -2   2      400.39      410.72      2.81 o
  -1  -2   2      195.93      197.02      1.29 o
   0  -2   2     1029.05     1014.92      4.45 o
   1  -2   2     1588.68     1562.80     15.90 o
   2  -2   2      421.42      427.32      3.88 o
   3  -2   2      171.73      189.70      2.05 o
   4  -2   2      210.95      213.82      4.36 o
   5  -2   2      194.09      193.11      2.55 o
   6  -2   2      106.48      107.93      2.55 o
   7  -2   2      136.27      138.06      3.11 o
   8  -2   2        1.00        1.25      0.90 o
   9  -2   2       19.75       16.26      2.03 o
 -10  -1   2        2.41        2.88      0.99 o
  -9  -1   2      116.44      118.81      4.50 o
  -8  -1   2       38.82       43.07      2.22 o
  -7  -1   2       12.71       14.48      1.01 o
  -6  -1   2      110.64       94.14      4.95 o
  -5  -1   2       21.80       15.01      0.70 o
  -4  -1   2     2895.36     3142.05     19.34 o
  -3  -1   2      337.64      341.84      3.61 o
  -2  -1   2      399.32      408.19      2.71 o
  -1  -1   2       47.58       45.56      0.62 o
   1  -1   2      442.41      479.08      5.15 o
   2  -1   2      139.11      133.09      1.86 o
   3  -1   2       31.45       19.60      0.62 o
   4  -1   2      129.44      124.02      2.32 o
   5  -1   2       28.68       29.91      0.94 o
   6  -1   2      226.80      232.87      3.62 o
   7  -1   2        6.62        5.54      1.08 o
   8  -1   2       41.02       39.64      2.38 o
   9  -1   2        1.12        0.26      0.97 o
 -10   0   2       10.66       13.71      1.42 o
  -9   0   2        5.45        7.27      1.10 o
  -8   0   2      238.22      234.70      4.41 o
  -7   0   2      183.39      173.32      3.84 o
  -6   0   2      166.77      152.49      5.41 o
  -5   0   2      206.35      213.54      2.31 o
  -4   0   2      757.29      786.82      5.98 o
  -3   0   2      703.96      705.59      9.27 o
  -2   0   2     1436.92     1408.78      9.66 o
  -1   0   2      306.33      291.33      2.39 o
   0   0   2     2935.16     2785.11     19.22 o
   1   0   2       39.63       35.33      0.55 o
   2   0   2     2159.84     2136.18      5.96 o
   3   0   2      847.40      814.81      9.48 o
   4   0   2       12.19        7.23      0.48 o
   5   0   2       49.67       46.27      1.27 o
   6   0   2      156.96      154.82      2.65 o
   7   0   2        6.27        5.97      1.07 o
   8   0   2        1.27       -0.56      1.05 o
   9   0   2        3.29        3.34      1.28 o
 -10   1   2        0.62        0.45      0.79 o
  -9   1   2        3.86        5.70      0.97 o
  -8   1   2      324.91      324.11      5.68 o
  -7   1   2      361.08      353.46      4.02 o
  -6   1   2      234.24      227.39      3.27 o
  -5   1   2      227.77      235.36      2.29 o
  -4   1   2      107.72      106.88      1.15 o
  -3   1   2      131.92      137.27      1.97 o
  -2   1   2      936.40      930.06      6.51 o
   0   1   2     1593.99     1605.29      5.12 o
   1   1   2        2.91        4.78      0.27 o
   2   1   2      159.02      177.54      1.56 o
   3   1   2        0.01        0.39      0.19 o
   4   1   2      968.75      977.29      6.35 o
   5   1   2       32.12       27.03      1.00 o
   6   1   2        4.22        1.86      0.92 o
   7   1   2      101.73       97.74      4.16 o
   8   1   2       41.05       46.77      3.15 o
 -10   2   2       19.74       15.87      1.99 o
  -9   2   2        0.04       -1.57      1.04 o
  -8   2   2      486.82      479.85      9.10 o
  -7   2   2      266.87      274.79      4.03 o
  -6   2   2       34.39       28.18      1.29 o
  -5   2   2      158.75      162.28      2.08 o
  -4   2   2      169.15      160.66      1.55 o
  -3   2   2      838.35      838.57      7.65 o
  -2   2   2     4034.78     4039.66     26.12 o
   0   2   2      952.48      942.58      8.20 o
   1   2   2      417.08      416.35      3.66 o
   2   2   2      142.31      147.81      1.44 o
   3   2   2      451.58      471.17      3.63 o
   4   2   2       30.81       34.11      1.16 o
   5   2   2      174.97      178.22      3.01 o
   6   2   2        5.93        5.00      1.69 o
   7   2   2        1.39        2.04      1.20 o
   8   2   2        8.65        5.80      1.49 o
 -10   3   2       59.49       58.22      4.11 o
  -9   3   2      155.06      156.38      4.15 o
  -8   3   2      139.33      138.89      3.15 o
  -7   3   2      175.20      167.15      3.55 o
  -6   3   2       28.07       25.87      1.19 o
  -5   3   2      432.11      451.82      3.08 o
  -4   3   2      269.47      281.56      2.83 o
  -3   3   2        0.30        0.52      0.29 o
  -2   3   2     1792.71     1873.57     21.74 o
  -1   3   2       86.16       98.79      1.22 o
   0   3   2       18.59       18.49      0.61 o
   1   3   2       37.77       30.82      0.86 o
   2   3   2      274.59      276.26      2.63 o
   3   3   2      382.10      384.42      3.32 o
   4   3   2      266.04      259.49      3.18 o
   5   3   2      773.18      769.82      7.36 o
   6   3   2       55.82       56.35      3.19 o
   7   3   2        0.91        1.38      1.15 o
   8   3   2        3.77        3.79      1.61 o
 -10   4   2        0.24       -0.05      0.85 o
  -9   4   2       87.80       88.05      3.11 o
  -8   4   2        1.18        2.73      0.80 o
  -7   4   2       39.13       35.13      1.54 o
  -6   4   2       42.52       47.61      1.41 o
  -5   4   2      123.41      123.30      1.95 o
  -4   4   2       49.54       74.00      1.40 o
  -3   4   2     3790.58     3929.61     11.23 o
  -2   4   2     2140.24     2201.80      7.38 o
  -1   4   2       14.32       15.33      0.67 o
   0   4   2     1357.28     1383.01     10.94 o
   1   4   2       79.18       68.77      1.23 o
   2   4   2      132.48      139.93      2.11 o
   3   4   2       72.94       77.80      1.33 o
   4   4   2        3.89        4.57      0.57 o
   5   4   2        6.70        7.33      1.48 o
   6   4   2        0.32       -0.80      1.17 o
   7   4   2       29.60       26.87      2.60 o
 -10   5   2        2.28        0.30      0.76 o
  -9   5   2       35.32       37.21      2.30 o
  -8   5   2       83.42       81.40      2.95 o
  -7   5   2       12.58       12.41      0.88 o
  -6   5   2        4.14        3.43      0.78 o
  -5   5   2       64.75       74.89      1.81 o
  -4   5   2        9.98        6.61      0.52 o
  -3   5   2       50.44       54.13      1.68 o
  -2   5   2       52.42       60.54      1.32 o
  -1   5   2      381.84      389.12      3.21 o
   0   5   2       68.69       66.11      1.58 o
   1   5   2      190.58      188.19      2.44 o
   2   5   2      292.55      281.80      5.60 o
   3   5   2      227.93      229.58      3.52 o
   4   5   2       88.67       96.56      2.88 o
   5   5   2       37.65       40.20      1.99 o
   6   5   2       17.96       16.32      1.62 o
 -10   6   2       33.17       38.81      2.15 o
  -9   6   2       62.37       65.77      2.27 o
  -8   6   2        0.19       -0.76      0.58 o
  -7   6   2      182.28      188.17      3.72 o
  -6   6   2      270.78      280.29      3.51 o
  -5   6   2        0.97        1.32      0.59 o
  -4   6   2       35.34       34.68      1.04 o
  -3   6   2       18.10       20.48      0.81 o
  -2   6   2        0.27        0.26      0.48 o
  -1   6   2      225.90      228.85      2.31 o
   0   6   2      546.17      548.64      4.89 o
   1   6   2       29.72       31.07      1.21 o
   2   6   2      214.72      208.50      3.48 o
   3   6   2       10.70       11.57      0.96 o
   4   6   2      276.44      265.94      4.96 o
   5   6   2        8.25        9.84      1.51 o
   6   6   2        5.17        6.91      1.30 o
 -10   7   2       11.56       14.32      2.07 o
  -9   7   2        0.27        0.21      0.70 o
  -8   7   2        0.73        0.44      0.67 o
  -7   7   2       78.80       68.96      1.96 o
  -6   7   2        1.35        1.05      0.54 o
  -5   7   2        1.35        1.20      0.80 o
  -4   7   2        6.79        5.67      0.75 o
  -3   7   2      340.84      340.50      2.99 o
  -2   7   2       57.91       56.20      1.23 o
  -1   7   2       41.71       37.61      1.08 o
   0   7   2       63.79       57.74      1.77 o
   1   7   2      117.02      118.55      2.51 o
   2   7   2       77.75       77.65      2.31 o
   3   7   2       18.43       17.00      1.29 o
   4   7   2       23.84       23.92      1.71 o
   5   7   2       23.60       24.80      1.82 o
  -9   8   2        0.26       -1.71      1.14 o
  -8   8   2       66.17       65.14      3.02 o
  -7   8   2       21.78       21.45      1.23 o
  -6   8   2       12.13       12.33      1.01 o
  -5   8   2      107.50      101.88      2.31 o
  -4   8   2       73.24       74.37      1.81 o
  -3   8   2       80.07       77.41      1.64 o
  -2   8   2        0.72        0.84      0.72 o
  -1   8   2        0.34       -0.11      0.49 o
   0   8   2        8.91        8.34      0.77 o
   1   8   2        3.03        2.10      0.75 o
   2   8   2        5.81        4.18      1.22 o
   3   8   2       10.76       11.04      1.59 o
   4   8   2       27.25       29.87      1.97 o
  -9   9   2        5.60        7.75      1.38 o
  -8   9   2        1.52        1.48      1.18 o
  -7   9   2        6.06        8.35      1.17 o
  -6   9   2       11.25       12.56      1.14 o
  -5   9   2        2.09        1.56      0.61 o
  -4   9   2       34.58       31.30      1.26 o
  -3   9   2       47.39       43.14      1.69 o
  -2   9   2        1.20        1.19      0.62 o
  -1   9   2       19.24       18.29      1.21 o
   0   9   2       30.77       28.18      1.72 o
   1   9   2       66.16       65.09      2.56 o
   2   9   2        4.24        5.36      1.08 o
   3   9   2        2.88        4.48      1.09 o
  -8  10   2        2.08        4.15      1.16 o
  -7  10   2        0.74        1.56      0.76 o
  -6  10   2       35.41       33.58      1.71 o
  -5  10   2        2.76        2.62      0.77 o
  -4  10   2      172.06      176.47      3.72 o
  -3  10   2       37.60       41.12      1.85 o
  -2  10   2        7.13        7.05      0.89 o
  -1  10   2       24.40       24.97      1.47 o
   0  10   2        7.21        7.73      1.11 o
   1  10   2       15.93       14.54      1.41 o
   2  10   2       14.74       15.47      1.80 o
  -6  11   2        0.98        3.39      1.36 o
  -5  11   2        1.02        0.29      0.98 o
  -4  11   2        0.20        2.01      1.00 o
  -3  11   2        6.70        4.91      1.01 o
  -2  11   2        7.59        8.35      1.17 o
  -1  11   2        7.08        8.09      1.41 o
   0  11   2        0.54        1.74      1.10 o
  -2 -11   3        0.25        0.31      1.05 o
  -1 -11   3       25.32       22.22      1.69 o
   0 -11   3        9.62        9.20      1.12 o
   1 -11   3        0.28       -1.09      0.73 o
   2 -11   3        0.02       -0.80      0.78 o
   3 -11   3       54.06       57.43      2.14 o
   4 -11   3       11.07       10.05      1.12 o
   5 -11   3       18.08       17.63      1.78 o
  -4 -10   3       11.82       17.58      1.60 o
  -3 -10   3       33.72       33.61      2.01 o
  -2 -10   3        0.22       -0.46      0.74 o
  -1 -10   3      122.78      117.33      3.06 o
   0 -10   3       15.95       17.17      1.28 o
   1 -10   3       38.67       38.85      1.80 o
   2 -10   3       35.55       36.00      1.60 o
   3 -10   3        2.10        1.38      0.67 o
   4 -10   3        0.04        0.61      0.76 o
   5 -10   3        1.46        1.19      0.79 o
   6 -10   3       11.31       10.93      1.65 o
  -5  -9   3        0.45       -0.61      0.73 o
  -4  -9   3       16.42       17.84      1.30 o
  -3  -9   3       25.53       26.89      1.36 o
  -2  -9   3      102.65       95.89      2.55 o
  -1  -9   3      307.54      313.47      4.77 o
   0  -9   3        3.46        2.97      0.70 o
   1  -9   3        2.32        2.78      0.59 o
   2  -9   3       28.53       28.09      1.43 o
   3  -9   3       83.41       84.58      2.44 o
   4  -9   3        2.76        1.33      0.62 o
   5  -9   3      102.84      112.98      3.40 o
   6  -9   3       80.69       83.27      3.43 o
   7  -9   3       18.30       19.56      1.94 o
  -6  -8   3        8.31        9.48      1.45 o
  -5  -8   3        3.66        2.44      0.64 o
  -4  -8   3       41.85       45.15      1.66 o
  -3  -8   3       77.55       79.43      2.10 o
  -2  -8   3      237.31      232.50      3.23 o
  -1  -8   3        0.79       -0.22      0.52 o
   0  -8   3        0.80        0.09      0.57 o
   1  -8   3       40.85       34.06      1.40 o
   2  -8   3      274.96      278.54      4.04 o
   3  -8   3      128.62      126.07      2.35 o
   4  -8   3       25.96       24.60      1.15 o
   5  -8   3       48.43       46.61      2.13 o
   6  -8   3        5.83        5.08      0.95 o
   7  -8   3       36.26       34.84      2.48 o
  -7  -7   3        4.42        3.00      1.38 o
  -6  -7   3       64.90       62.78      2.78 o
  -5  -7   3       11.05        6.38      0.83 o
  -4  -7   3        9.93        9.41      0.75 o
  -3  -7   3      233.71      230.04      2.89 o
  -2  -7   3      583.32      567.80      8.10 o
  -1  -7   3       16.06       16.59      0.69 o
   0  -7   3       93.69       74.66      2.10 o
   1  -7   3       55.29       51.04      1.60 o
   2  -7   3        7.52        5.57      0.46 o
   3  -7   3        6.60        6.24      0.52 o
   4  -7   3      645.75      676.94      4.37 o
   5  -7   3      245.82      255.68      3.94 o
   6  -7   3       61.74       65.63      2.46 o
   7  -7   3       43.53       44.79      2.95 o
   8  -7   3        1.14        1.55      1.54 o
  -8  -6   3        8.00       11.32      1.83 o
  -7  -6   3       41.20       42.08      2.29 o
  -6  -6   3      137.67      122.34      2.75 o
  -5  -6   3        0.03       -0.66      0.64 o
  -4  -6   3        7.19        9.56      0.82 o
  -3  -6   3       19.43       19.81      0.87 o
  -2  -6   3        2.49        1.78      0.38 o
  -1  -6   3      119.18      108.96      3.28 o
   0  -6   3        0.02        0.78      0.23 o
   1  -6   3       10.46        5.59      0.39 o
   2  -6   3        4.50        3.92      0.63 o
   3  -6   3      214.93      207.44      2.01 o
   4  -6   3       74.68       77.24      1.53 o
   5  -6   3        0.77        0.99      0.52 o
   6  -6   3      134.88      141.47      2.91 o
   7  -6   3        0.28       -1.08      1.06 o
   8  -6   3       42.54       44.55      2.90 o
  -8  -5   3       56.43       68.96      3.61 o
  -7  -5   3       31.15       33.71      1.98 o
  -6  -5   3       51.44       48.11      1.66 o
  -5  -5   3        5.58        7.61      0.78 o
  -4  -5   3      853.43      827.85      5.33 o
  -3  -5   3        3.08        3.02      0.39 o
  -2  -5   3      319.89      337.29      3.17 o
  -1  -5   3        4.19       13.36      0.46 o
   0  -5   3      688.17      689.99      3.40 o
   1  -5   3      542.74      572.30      3.54 o
   2  -5   3       17.53       10.94      0.44 o
   3  -5   3      123.11      123.17      1.72 o
   4  -5   3      136.09      135.89      1.73 o
   5  -5   3        3.67        4.27      0.40 o
   6  -5   3       64.35       64.73      1.71 o
   7  -5   3       35.60       35.83      1.71 o
   8  -5   3       26.15       31.04      2.46 o
  -9  -4   3       19.57       19.91      2.16 o
  -8  -4   3       11.87        8.11      1.52 o
  -7  -4   3        8.08        6.17      0.90 o
  -6  -4   3       51.49       58.16      1.58 o
  -5  -4   3      512.41      490.51      4.74 o
  -4  -4   3       36.40       34.17      0.92 o
  -3  -4   3      296.62      297.35      2.67 o
  -2  -4   3      339.91      330.04      2.45 o
  -1  -4   3       39.69       52.36      0.78 o
   0  -4   3      744.59      788.24      4.87 o
   1  -4   3       34.27       40.90      0.84 o
   2  -4   3       41.99       46.14      0.80 o
   3  -4   3      594.93      586.93      4.25 o
   4  -4   3       38.17       40.84      0.97 o
   5  -4   3      135.12      136.24      2.21 o
   6  -4   3       48.68       52.17      1.64 o
   7  -4   3       73.51       70.70      2.22 o
   8  -4   3       13.32        9.24      1.07 o
  -9  -3   3        5.31        6.16      1.16 o
  -8  -3   3       14.15       12.17      1.36 o
  -7  -3   3       15.87       15.70      0.85 o
  -6  -3   3       42.16       42.62      1.41 o
  -5  -3   3       21.36       19.41      2.12 o
  -4  -3   3       39.26       36.75      1.04 o
  -3  -3   3      364.89      354.93      2.88 o
  -2  -3   3      187.43      187.90      1.44 o
  -1  -3   3       19.79       16.70      0.40 o
   0  -3   3      683.46      655.15      4.05 o
   1  -3   3       48.08       31.79      0.50 o
   2  -3   3      100.61       90.06      1.19 o
   3  -3   3       33.22       36.63      0.86 o
   4  -3   3       39.56       38.52      1.04 o
   5  -3   3      105.57      106.60      2.22 o
   6  -3   3      103.05      114.31      2.57 o
   7  -3   3      280.60      273.02      4.81 o
   8  -3   3       27.53       24.37      1.64 o
 -10  -2   3        4.91        6.85      1.22 o
  -9  -2   3       76.88       74.31      3.19 o
  -8  -2   3        2.03        3.93      0.92 o
  -7  -2   3      105.72       94.14      2.18 o
  -6  -2   3        0.75        0.58      0.29 o
  -5  -2   3        5.87        9.06      0.56 o
  -4  -2   3     1343.68     1439.35      6.46 o
  -3  -2   3      605.73      634.33      3.99 o
  -2  -2   3      100.90      119.15      1.11 o
  -1  -2   3     1147.43     1107.98      6.73 o
   0  -2   3     1761.23     1746.23     14.44 o
   1  -2   3      353.55      385.62      3.79 o
   2  -2   3      874.73      875.83      6.89 o
   3  -2   3       55.27       70.19      1.15 o
   4  -2   3       77.96       85.68      1.43 o
   5  -2   3       82.07       80.06      1.53 o
   6  -2   3       43.26       35.21      1.50 o
   7  -2   3       12.52       11.02      1.15 o
   8  -2   3      110.52      107.52      3.79 o
 -10  -1   3       16.88       15.32      1.49 o
  -9  -1   3       99.78      106.75      3.28 o
  -8  -1   3        8.32        8.65      0.88 o
  -7  -1   3       35.90       31.63      1.68 o
  -6  -1   3       84.91       88.66      2.07 o
  -5  -1   3       66.24       60.27      1.30 o
  -4  -1   3      195.95      221.30      2.56 o
  -3  -1   3      687.40      702.30      5.95 o
  -2  -1   3      176.52      170.64      1.75 o
  -1  -1   3        5.80        5.04      0.30 o
   0  -1   3      978.81     1005.37     11.46 o
   1  -1   3       10.34       10.10      0.47 o
   2  -1   3      731.47      730.05      8.79 o
   3  -1   3      726.27      768.58      8.04 o
   4  -1   3       40.82       40.72      0.85 o
   5  -1   3       33.00       30.11      1.18 o
   6  -1   3      123.06      117.86      2.49 o
   7  -1   3        4.07        1.97      1.48 o
   8  -1   3        6.51        6.79      1.34 o
 -10   0   3       12.16       15.28      1.45 o
  -9   0   3        1.03        0.49      0.90 o
  -8   0   3        0.49        1.12      0.63 o
  -7   0   3      148.10      142.08      2.79 o
  -6   0   3       93.69       83.70      1.69 o
  -5   0   3      650.48      721.87      6.26 o
  -4   0   3       33.09       30.33      0.91 o
  -3   0   3      331.44      325.06      4.57 o
  -2   0   3      469.06      430.30      5.36 o
  -1   0   3     2489.17     2421.09     31.03 o
   0   0   3     5442.71     5379.96     66.85 o
   1   0   3       25.86       32.73      0.85 o
   2   0   3      197.48      223.26      2.16 o
   3   0   3      112.43      117.66      1.59 o
   4   0   3      252.10      249.24      3.18 o
   5   0   3        5.28        5.97      0.75 o
   6   0   3        1.58        1.56      0.63 o
   7   0   3        9.58       11.04      1.40 o
   8   0   3        0.01       -0.17      1.03 o
 -11   1   3       80.65       99.65      4.54 o
 -10   1   3        1.63        2.20      0.97 o
  -9   1   3      150.79      146.04      3.63 o
  -8   1   3       19.52       17.97      1.45 o
  -7   1   3       28.89       28.66      1.62 o
  -6   1   3      110.04      107.79      2.60 o
  -5   1   3      618.18      625.84      3.75 o
  -4   1   3       37.42       33.00      1.39 o
  -3   1   3        1.52        3.64      0.51 o
  -2   1   3      489.58      497.61      7.77 o
  -1   1   3     2159.89     2061.69     17.78 o
   0   1   3      892.09      903.27      8.83 o
   1   1   3      364.02      369.39      3.28 o
   2   1   3      121.40      129.91      1.89 o
   3   1   3       17.23       14.12      0.48 o
   4   1   3       59.78       54.34      1.67 o
   5   1   3       44.94       46.21      1.76 o
   6   1   3        4.44        5.74      1.04 o
   7   1   3       28.10       30.58      2.20 o
   8   1   3        0.29        1.76      1.08 o
 -11   2   3        0.95        0.47      1.05 o
 -10   2   3       20.30       21.82      2.98 o
  -9   2   3       59.03       58.06      2.57 o
  -8   2   3       56.89       56.25      2.36 o
  -7   2   3        3.18        4.47      0.90 o
  -6   2   3      334.90      318.83      3.84 o
  -5   2   3       25.37       23.76      0.76 o
  -4   2   3        4.78        3.44      0.36 o
  -3   2   3        4.56        4.11      0.39 o
  -2   2   3       84.57       97.84      1.81 o
  -1   2   3       30.20       34.33      0.77 o
   0   2   3      218.66      201.53      1.97 o
   1   2   3      128.03      116.41      1.32 o
   2   2   3      738.05      734.96      5.02 o
   3   2   3      380.36      385.79      3.79 o
   4   2   3      132.49      131.92      2.52 o
   5   2   3      135.07      131.46      3.82 o
   6   2   3      110.98      114.55      3.57 o
   7   2   3        2.31        1.95      1.26 o
 -11   3   3       15.14       12.33      1.77 o
 -10   3   3       44.15       42.53      2.99 o
  -9   3   3        2.18        4.98      1.36 o
  -8   3   3       46.42       38.11      2.37 o
  -7   3   3      413.83      408.91      7.56 o
  -6   3   3       71.36       74.56      1.89 o
  -5   3   3       49.90       50.85      1.11 o
  -4   3   3      136.85      110.15      1.41 o
  -3   3   3      632.75      621.20      4.25 o
  -2   3   3      416.94      423.13      4.43 o
  -1   3   3       99.74      105.58      1.58 o
   0   3   3      185.13      174.77      2.14 o
   1   3   3       48.53       53.95      0.86 o
   2   3   3      292.55      287.95      4.07 o
   3   3   3       35.44       36.54      0.96 o
   4   3   3       18.00       15.38      0.85 o
   5   3   3        1.64        1.11      0.62 o
   6   3   3        1.17       -0.92      1.05 o
   7   3   3        4.04        4.11      1.41 o
 -11   4   3        2.76        0.29      1.13 o
 -10   4   3        8.88        4.51      1.15 o
  -9   4   3        3.01        0.92      0.85 o
  -8   4   3      133.59      127.70      4.13 o
  -7   4   3       61.46       61.40      2.35 o
  -6   4   3        3.36        4.14      0.65 o
  -5   4   3       11.08       11.95      0.61 o
  -4   4   3      301.68      286.15      2.87 o
  -3   4   3        8.36        9.20      0.60 o
  -2   4   3      616.16      593.87      4.40 o
  -1   4   3       20.90       18.47      0.66 o
   0   4   3       47.75       45.78      1.37 o
   1   4   3        2.31        0.87      0.31 o
   2   4   3       22.31       18.63      1.05 o
   3   4   3        0.97        0.45      0.45 o
   4   4   3      311.80      323.42      5.71 o
   5   4   3      124.30      124.80      3.40 o
   6   4   3        8.52        6.66      1.55 o
 -10   5   3        0.04        0.15      1.03 o
  -9   5   3       21.67       21.83      2.00 o
  -8   5   3        0.26       -0.23      0.76 o
  -7   5   3        4.19        4.00      0.79 o
  -6   5   3       85.10       86.21      2.04 o
  -5   5   3       36.04       33.21      1.36 o
  -4   5   3        2.47        2.43      0.48 o
  -3   5   3        0.06        1.35      0.61 o
  -2   5   3        5.93        3.10      0.47 o
  -1   5   3      581.10      564.53      4.38 o
   0   5   3       14.19       16.51      0.87 o
   1   5   3       31.94       37.95      1.26 o
   2   5   3       51.71       50.66      1.73 o
   3   5   3      141.43      144.92      2.94 o
   4   5   3      397.27      398.32      7.12 o
   5   5   3        3.41        3.45      1.13 o
   6   5   3        1.77        1.94      0.89 o
 -10   6   3       11.31       15.74      1.67 o
  -9   6   3        3.18        2.80      1.08 o
  -8   6   3        9.29        6.56      0.98 o
  -7   6   3      197.65      190.15      3.59 o
  -6   6   3       25.06       26.84      1.28 o
  -5   6   3       20.60       23.60      1.24 o
  -4   6   3       23.51       21.10      0.99 o
  -3   6   3      415.32      419.36      3.90 o
  -2   6   3       30.49       27.76      0.96 o
  -1   6   3      138.28      144.54      2.38 o
   0   6   3        0.71        2.14      0.62 o
   1   6   3       13.83       13.53      0.79 o
   2   6   3        3.19        4.42      0.75 o
   3   6   3       24.13       26.17      1.44 o
   4   6   3       17.07       16.53      1.94 o
   5   6   3       54.49       60.36      2.77 o
 -10   7   3       31.24       31.78      2.23 o
  -9   7   3       23.01       20.11      1.53 o
  -8   7   3       17.92       12.12      1.83 o
  -7   7   3        0.72        3.08      0.78 o
  -6   7   3        6.42        4.38      1.15 o
  -5   7   3       34.20       37.34      1.44 o
  -4   7   3       16.81       13.34      0.81 o
  -3   7   3      138.47      134.65      2.09 o
  -2   7   3        0.30        0.63      0.46 o
  -1   7   3      132.45      132.91      2.42 o
   0   7   3        7.87        7.65      0.81 o
   1   7   3        0.04        0.12      0.68 o
   2   7   3        1.42        0.64      0.76 o
   3   7   3       74.15       76.19      2.83 o
   4   7   3        1.02       -0.15      1.03 o
  -9   8   3       11.63       10.95      1.81 o
  -8   8   3        8.33        6.77      1.08 o
  -7   8   3       35.16       31.77      1.64 o
  -6   8   3        6.56        2.95      0.77 o
  -5   8   3       16.25       13.86      1.11 o
  -4   8   3      168.06      165.09      2.53 o
  -3   8   3      151.37      157.96      2.09 o
  -2   8   3        6.67        5.58      0.63 o
  -1   8   3       17.90       18.97      1.08 o
   0   8   3       26.70       27.76      1.47 o
   1   8   3       88.71       85.68      2.87 o
   2   8   3       11.96       10.77      1.17 o
   3   8   3       13.15       10.75      1.35 o
  -9   9   3        0.04        0.81      1.24 o
  -8   9   3       40.54       37.51      2.94 o
  -7   9   3        8.38        6.75      0.98 o
  -6   9   3        2.20        0.82      0.74 o
  -5   9   3        1.48        1.25      0.66 o
  -4   9   3        0.02        0.88      0.61 o
  -3   9   3        0.33        0.17      0.70 o
  -2   9   3       40.10       40.36      1.62 o
  -1   9   3        0.32        1.27      0.71 o
   0   9   3        3.35        4.88      1.01 o
   1   9   3        2.41        1.87      0.90 o
   2   9   3        8.26        6.52      1.12 o
  -8  10   3        0.00        2.90      1.25 o
  -7  10   3        0.14        0.73      1.12 o
  -6  10   3        3.27        2.15      1.08 o
  -5  10   3        8.65        8.34      1.06 o
  -4  10   3        0.70        0.86      0.74 o
  -3  10   3        5.61        3.59      0.76 o
  -2  10   3        3.18        1.95      0.74 o
  -1  10   3        0.59       -0.10      0.83 o
   0  10   3       40.26       41.51      2.25 o
   1  10   3        0.78       -0.17      1.04 o
  -6  11   3        1.39        1.64      1.06 o
  -5  11   3        0.53       -1.35      0.90 o
  -4  11   3        0.03        0.43      0.83 o
  -3  11   3        1.89        2.39      0.83 o
  -2  11   3       10.83        8.46      1.29 o
  -1  11   3        7.47        9.27      1.55 o
  -2 -11   4       14.51       17.49      1.55 o
  -1 -11   4       10.13        7.60      1.11 o
   0 -11   4        4.26        4.36      0.81 o
   1 -11   4        3.07        3.20      0.80 o
   2 -11   4        6.34        7.41      0.97 o
   3 -11   4        0.20        1.73      0.97 o
   4 -11   4        8.42        9.96      1.17 o
  -4 -10   4       11.12       12.41      1.35 o
  -3 -10   4        0.58        0.26      0.77 o
  -2 -10   4       14.44       12.08      1.14 o
  -1 -10   4       43.55       42.82      1.85 o
   0 -10   4       59.56       52.24      2.26 o
   1 -10   4       49.04       50.57      2.27 o
   2 -10   4       35.31       42.61      1.89 o
   3 -10   4       17.94       21.74      1.68 o
   4 -10   4       17.00       14.83      1.41 o
   5 -10   4       33.25       42.37      2.31 o
  -5  -9   4        6.78        5.44      0.93 o
  -4  -9   4       68.16       72.76      2.47 o
  -3  -9   4       11.74       11.69      1.13 o
  -2  -9   4       17.59       15.39      1.49 o
  -1  -9   4        2.80        1.29      0.69 o
   0  -9   4        2.16        1.65      0.62 o
   1  -9   4       11.78       12.02      0.98 o
   2  -9   4        1.43        1.00      0.60 o
   3  -9   4       66.80       67.67      2.24 o
   4  -9   4        1.74        0.03      0.87 o
   5  -9   4        0.86        0.45      0.82 o
   6  -9   4        3.78        3.29      1.04 o
  -6  -8   4        5.07        4.40      0.81 o
  -5  -8   4       20.56       19.22      1.55 o
  -4  -8   4        0.55        0.02      0.68 o
  -3  -8   4        7.53        5.65      0.71 o
  -2  -8   4        0.51        0.74      0.56 o
  -1  -8   4      111.25      109.30      2.37 o
   0  -8   4       30.01       25.14      1.37 o
   1  -8   4        0.82       -0.08      0.58 o
   2  -8   4        2.48        1.20      0.58 o
   3  -8   4      309.90      322.91      3.90 o
   4  -8   4        1.67        2.02      0.78 o
   5  -8   4        0.10        1.05      0.80 o
   6  -8   4        0.25        1.02      1.17 o
   7  -8   4       12.87       12.40      1.86 o
  -7  -7   4        2.62        3.75      1.42 o
  -6  -7   4        7.89        8.46      1.23 o
  -5  -7   4       34.38       37.38      1.72 o
  -4  -7   4       50.87       49.06      1.93 o
  -3  -7   4      292.71      294.33      5.03 o
  -2  -7   4       81.92       76.72      2.02 o
  -1  -7   4        0.30        0.99      0.35 o
   0  -7   4        0.03        0.45      0.19 o
   1  -7   4       18.45       16.65      0.72 o
   2  -7   4      179.37      172.41      2.30 o
   3  -7   4       84.42       83.24      1.50 o
   4  -7   4        1.43        1.08      0.67 o
   5  -7   4      101.59       98.55      2.95 o
   6  -7   4       52.18       56.92      2.63 o
   7  -7   4       10.76        6.20      1.44 o
  -8  -6   4       29.15       41.31      2.91 o
  -7  -6   4        6.04        4.15      0.95 o
  -6  -6   4        1.48        2.15      0.71 o
  -5  -6   4       66.65       60.77      2.12 o
  -4  -6   4       77.68       77.42      1.91 o
  -3  -6   4       35.78       37.16      1.23 o
  -2  -6   4       47.18       43.37      1.18 o
  -1  -6   4      105.34       98.30      2.13 o
   0  -6   4      157.22      142.02      3.52 o
   1  -6   4       82.26       77.77      1.51 o
   2  -6   4        7.03        7.72      0.50 o
   3  -6   4       84.16       82.44      1.40 o
   4  -6   4       14.95       13.69      0.84 o
   5  -6   4        1.46        1.09      1.34 o
   6  -6   4        1.34        2.59      1.00 o
   7  -6   4       11.48       11.06      1.55 o
  -9  -5   4       36.11       34.51      2.43 o
  -8  -5   4       22.34       27.24      3.10 o
  -7  -5   4       57.22       48.55      1.75 o
  -6  -5   4      108.02      106.47      2.73 o
  -5  -5   4        5.26        5.22      0.52 o
  -4  -5   4      220.21      215.45      2.96 o
  -3  -5   4       20.64       25.34      0.89 o
  -2  -5   4       11.23       13.98      0.66 o
  -1  -5   4       46.45       49.99      0.90 o
   0  -5   4      703.80      709.65      8.27 o
   1  -5   4        3.23        3.19      0.26 o
   2  -5   4       41.74       39.86      1.01 o
   3  -5   4      236.89      217.37      5.73 o
   4  -5   4       81.98       79.49      1.76 o
   5  -5   4       20.58       19.90      0.96 o
   6  -5   4      140.80      148.32      4.65 o
   7  -5   4        3.44        1.50      1.03 o
   8  -5   4        0.61        0.25      2.04 o
  -9  -4   4        8.04        7.19      1.13 o
  -8  -4   4        0.22        0.00      0.67 o
  -7  -4   4        2.22       -0.02      0.53 o
  -6  -4   4       14.06       12.19      0.86 o
  -5  -4   4      250.07      245.62      2.68 o
  -4  -4   4       98.31       94.72      1.57 o
  -3  -4   4       43.55       43.28      1.14 o
  -2  -4   4      231.97      211.90      2.07 o
  -1  -4   4      284.45      288.63      1.84 o
   0  -4   4      880.78      929.73      7.06 o
   1  -4   4      215.19      207.11      3.71 o
   2  -4   4      298.97      291.66      2.39 o
   3  -4   4      109.39      120.32      2.02 o
   4  -4   4        1.20        0.46      0.43 o
   5  -4   4       19.77       18.58      0.91 o
   6  -4   4      108.37      110.58      2.77 o
   7  -4   4        7.23        7.39      1.12 o
   8  -4   4       12.05       10.90      2.03 o
 -10  -3   4       48.30       51.77      2.94 o
  -9  -3   4       39.18       39.86      2.17 o
  -8  -3   4      237.51      234.58      4.63 o
  -7  -3   4      110.18       96.08      2.51 o
  -6  -3   4       43.56       40.25      1.20 o
  -5  -3   4      113.08      114.51      1.94 o
  -4  -3   4       44.83       43.31      1.13 o
  -3  -3   4        3.64        2.79      0.33 o
  -2  -3   4      167.84      182.18      1.53 o
  -1  -3   4      587.83      671.41      3.24 o
   0  -3   4      262.83      253.85      2.90 o
   1  -3   4      683.92      699.20      5.97 o
   2  -3   4        8.22        7.83      0.52 o
   3  -3   4      223.14      228.01      2.02 o
   4  -3   4       66.20       63.72      1.42 o
   5  -3   4        7.29        6.21      0.79 o
   6  -3   4        7.75        7.54      0.85 o
   7  -3   4       76.32       78.39      3.13 o
   8  -3   4       12.80       16.84      2.13 o
 -10  -2   4        1.34        2.95      0.95 o
  -9  -2   4       53.67       55.61      2.38 o
  -8  -2   4       37.95       45.37      1.83 o
  -7  -2   4       10.97        8.32      0.84 o
  -6  -2   4      107.70      107.64      2.43 o
  -5  -2   4       43.16       39.46      1.29 o
  -4  -2   4      222.75      232.74      2.78 o
  -3  -2   4      129.71      136.88      1.52 o
  -2  -2   4      191.90      201.50      1.60 o
  -1  -2   4      273.46      276.87      2.07 o
   0  -2   4      437.16      436.10      4.32 o
   1  -2   4       36.51       33.29      1.84 o
   2  -2   4      719.43      725.96     11.41 o
   3  -2   4      398.87      399.17      5.77 o
   4  -2   4       22.40       21.18      0.87 o
   5  -2   4       20.63       23.08      1.31 o
   6  -2   4      152.43      168.01      5.51 o
   7  -2   4       31.76       38.52      2.91 o
   8  -2   4       34.25       33.48      2.78 o
 -10  -1   4       15.68       13.69      1.77 o
  -9  -1   4        3.95        6.63      1.07 o
  -8  -1   4       89.77       85.70      2.58 o
  -7  -1   4      249.63      248.99      4.59 o
  -6  -1   4      718.04      733.75      5.68 o
  -5  -1   4      153.27      152.22      2.33 o
  -4  -1   4     1642.32     1741.88     10.50 o
  -3  -1   4      221.34      215.52      2.22 o
  -2  -1   4       37.24       50.94      0.83 o
  -1  -1   4      170.03      163.51      1.73 o
   0  -1   4       93.60       94.05      1.38 o
   1  -1   4      190.44      195.66      2.43 o
   2  -1   4       84.35       84.12      1.49 o
   3  -1   4      243.58      243.10      3.34 o
   4  -1   4       30.28       25.89      0.87 o
   5  -1   4      330.18      331.30      4.90 o
   6  -1   4       17.90       19.90      1.58 o
   7  -1   4       19.99       14.25      1.62 o
   8  -1   4        9.79       12.11      1.65 o
 -10   0   4        7.86        7.08      1.15 o
  -9   0   4       25.96       24.48      1.55 o
  -8   0   4       63.39       63.49      2.35 o
  -7   0   4       20.09       18.54      0.95 o
  -6   0   4       81.56       90.31      1.93 o
  -5   0   4       50.38       64.03      1.43 o
  -4   0   4      680.26      716.89      6.13 o
  -3   0   4      126.21      114.70      4.80 o
  -2   0   4      288.31      294.58      4.40 o
  -1   0   4       42.37       38.28      0.81 o
   0   0   4     2053.33     2024.81     27.05 o
   1   0   4        2.31        2.95      0.40 o
   2   0   4        6.64        8.72      0.50 o
   3   0   4       22.54       23.57      0.83 o
   4   0   4      163.78      157.76      6.52 o
   5   0   4      104.82      103.94      2.75 o
   6   0   4        1.22        1.77      0.70 o
   7   0   4       43.36       43.82      2.53 o
 -11   1   4       19.41       27.19      2.23 o
 -10   1   4       42.42       42.65      2.48 o
  -9   1   4       75.59       77.71      2.58 o
  -8   1   4        5.71        4.94      0.78 o
  -7   1   4       33.12       33.57      1.11 o
  -6   1   4      383.88      378.57      4.14 o
  -5   1   4      898.59      885.75     11.71 o
  -4   1   4      271.36      265.10      5.28 o
  -3   1   4       48.21       54.09      1.21 o
  -2   1   4      150.58      156.62      1.83 o
  -1   1   4     1653.05     1653.69     18.52 o
   0   1   4      704.90      762.68     10.10 o
   1   1   4      111.40      124.91      2.07 o
   2   1   4       19.20       13.67      0.67 o
   3   1   4      239.26      244.45      3.87 o
   4   1   4       43.57       43.51      1.21 o
   5   1   4        0.07        0.38      0.64 o
   6   1   4       50.98       52.65      2.57 o
   7   1   4       12.38       14.81      2.30 o
 -11   2   4        2.89        3.76      1.14 o
 -10   2   4       10.85       13.25      1.45 o
  -9   2   4      202.12      222.99      5.92 o
  -8   2   4      194.77      199.32      4.03 o
  -7   2   4      352.93      338.78      8.51 o
  -6   2   4        2.86        1.48      0.47 o
  -5   2   4       12.47        9.91      0.70 o
  -4   2   4      325.07      309.06      3.20 o
  -3   2   4      686.19      652.45      4.98 o
  -2   2   4       22.80       19.25      0.65 o
  -1   2   4       80.00       80.30      1.16 o
   0   2   4      497.95      519.95      5.87 o
   1   2   4      123.48      126.74      1.76 o
   2   2   4       13.61        8.68      0.88 o
   3   2   4      147.98      152.88      2.52 o
   4   2   4        0.01       -0.22      0.47 o
   5   2   4       35.72       37.47      2.01 o
   6   2   4       30.38       33.61      2.68 o
   7   2   4        0.81        0.95      1.12 o
 -11   3   4       33.56       32.34      2.72 o
 -10   3   4       34.55       34.84      2.62 o
  -9   3   4      218.70      218.44      6.19 o
  -8   3   4        2.75        2.48      0.99 o
  -7   3   4      405.96      419.33      6.28 o
  -6   3   4       89.58       82.25      3.54 o
  -5   3   4       16.03       12.88      0.87 o
  -4   3   4        4.90        6.43      0.44 o
  -3   3   4     1769.36     1801.20      8.52 o
  -2   3   4      403.60      397.97      3.38 o
  -1   3   4       91.35       92.58      1.53 o
   0   3   4      217.67      209.74      2.13 o
   1   3   4       63.75       64.78      1.65 o
   2   3   4      108.88      101.96      2.51 o
   3   3   4       90.35       86.90      2.02 o
   4   3   4        2.48        1.39      0.54 o
   5   3   4        6.72        7.94      1.17 o
   6   3   4        2.73        1.15      1.19 o
 -11   4   4        0.54       -1.46      1.26 o
 -10   4   4       43.87       38.01      2.86 o
  -9   4   4       15.67       10.78      1.52 o
  -8   4   4      139.52      136.65      4.38 o
  -7   4   4       62.97       59.63      2.36 o
  -6   4   4       60.85       58.58      1.37 o
  -5   4   4      128.51      116.66      1.91 o
  -4   4   4       83.06       87.08      1.56 o
  -3   4   4     1765.40     1740.52     10.63 o
  -2   4   4      183.38      174.77      2.74 o
  -1   4   4      601.92      600.50      4.67 o
   0   4   4       71.26       65.91      1.85 o
   1   4   4        0.25        0.19      0.31 o
   2   4   4       57.52       46.16      3.53 o
   3   4   4       57.46       55.98      2.19 o
   4   4   4        0.24        1.33      1.21 o
   5   4   4        5.90        7.00      1.27 o
   6   4   4        9.03        9.30      1.78 o
 -11   5   4       27.35       22.93      2.33 o
 -10   5   4      140.44      155.80      5.29 o
  -9   5   4       30.51       30.85      2.30 o
  -8   5   4        0.12        0.22      0.81 o
  -7   5   4       74.61       74.53      2.09 o
  -6   5   4      141.76      141.44      2.75 o
  -5   5   4       19.44       19.11      0.92 o
  -4   5   4      216.62      211.59      2.56 o
  -3   5   4       71.62       69.42      1.67 o
  -2   5   4        4.65        5.68      0.51 o
  -1   5   4       16.07       15.36      1.28 o
   0   5   4       19.73       21.10      0.98 o
   1   5   4       21.06       21.07      0.88 o
   2   5   4       56.35       50.83      2.13 o
   3   5   4       17.01       17.00      1.40 o
   4   5   4      250.46      255.59      5.76 o
   5   5   4        2.34        2.47      0.90 o
 -10   6   4        0.41        2.87      1.23 o
  -9   6   4       10.88        8.64      1.35 o
  -8   6   4        0.03       -0.17      0.89 o
  -7   6   4        4.74        3.53      0.75 o
  -6   6   4        0.47        0.11      0.62 o
  -5   6   4       50.54       45.59      2.81 o
  -4   6   4      730.30      751.36      7.70 o
  -3   6   4      415.74      418.93      4.18 o
  -2   6   4        4.09        4.73      1.12 o
  -1   6   4      180.67      183.35      2.83 o
   0   6   4       35.35       34.80      1.29 o
   1   6   4        3.52        3.01      0.69 o
   2   6   4       61.69       66.30      2.19 o
   3   6   4        0.01        0.00      0.91 o
   4   6   4       15.46       14.98      1.46 o
 -10   7   4        4.53        5.86      1.71 o
  -9   7   4       18.64       17.23      1.60 o
  -8   7   4       97.75       91.51      3.36 o
  -7   7   4        0.05        2.10      0.70 o
  -6   7   4        0.07        1.15      0.61 o
  -5   7   4       31.47       29.92      1.42 o
  -4   7   4        0.39        1.31      0.71 o
  -3   7   4       11.59       13.80      0.84 o
  -2   7   4       10.04       12.57      0.90 o
  -1   7   4        5.39        5.93      0.73 o
   0   7   4        2.29        3.14      0.72 o
   1   7   4       46.99       48.01      2.17 o
   2   7   4      158.04      154.69      3.54 o
   3   7   4       17.34       18.49      2.07 o
   4   7   4        0.58        1.33      0.96 o
  -9   8   4        6.46        6.45      1.12 o
  -8   8   4        9.32       14.42      1.42 o
  -7   8   4      113.83      115.41      3.04 o
  -6   8   4       27.23       28.66      1.59 o
  -5   8   4        1.48        1.50      0.58 o
  -4   8   4       19.85       19.24      1.00 o
  -3   8   4       68.08       71.02      1.69 o
  -2   8   4       10.56       10.73      0.83 o
  -1   8   4       86.50       82.41      2.16 o
   0   8   4        8.50        7.75      0.97 o
   1   8   4       10.05       11.91      1.19 o
   2   8   4        3.51        2.49      1.41 o
   3   8   4        3.72        3.50      1.07 o
  -9   9   4        3.74        2.49      1.53 o
  -8   9   4        2.07        2.71      0.97 o
  -7   9   4        5.83        6.24      0.99 o
  -6   9   4       16.57       14.20      1.24 o
  -5   9   4        6.51        5.75      0.74 o
  -4   9   4      177.33      180.17      3.02 o
  -3   9   4       28.31       26.20      1.48 o
  -2   9   4       16.32       15.01      1.09 o
  -1   9   4       35.53       30.46      1.92 o
   0   9   4       28.59       27.11      1.85 o
   1   9   4        1.13        1.11      0.94 o
  -8  10   4        0.35        2.46      1.21 o
  -7  10   4        0.00        0.93      1.06 o
  -6  10   4        0.01        1.03      0.80 o
  -5  10   4        7.53        8.71      1.03 o
  -4  10   4        3.76        2.63      0.77 o
  -3  10   4        0.60        0.90      0.77 o
  -2  10   4        1.24        2.21      0.86 o
  -1  10   4        0.26       -0.57      0.91 o
   0  10   4        0.90        1.38      1.21 o
  -5  11   4        3.58        1.48      1.07 o
  -4  11   4        4.93        3.24      1.18 o
  -3  11   4       34.08       31.75      2.17 o
  -2 -11   5       11.70       14.18      1.40 o
  -1 -11   5        0.29       -0.07      0.70 o
   0 -11   5       43.36       41.02      2.20 o
   1 -11   5        3.06        3.79      0.91 o
   2 -11   5        0.72        1.20      0.97 o
   3 -11   5       23.85       31.40      2.50 o
  -4 -10   5       14.67       15.21      1.43 o
  -3 -10   5       16.30       14.28      1.45 o
  -2 -10   5       11.38       10.96      1.10 o
  -1 -10   5        0.81        1.41      0.70 o
   0 -10   5        2.82        1.82      0.73 o
   1 -10   5       41.03       43.81      2.11 o
   2 -10   5       14.29       13.30      1.30 o
   3 -10   5        0.24        1.82      0.94 o
   4 -10   5        0.02        0.37      0.87 o
  -5  -9   5       14.40       15.02      1.33 o
  -4  -9   5        0.06        0.03      0.89 o
  -3  -9   5        2.18        0.25      0.68 o
  -2  -9   5       64.95       54.42      1.99 o
  -1  -9   5       38.88       35.45      1.82 o
   0  -9   5        0.29       -0.53      0.73 o
   1  -9   5       54.54       48.09      1.88 o
   2  -9   5        0.73        0.11      0.74 o
   3  -9   5      186.41      204.11      4.52 o
   4  -9   5        0.80        0.57      0.83 o
   5  -9   5        4.38        5.05      1.07 o
  -6  -8   5       49.38       52.42      2.12 o
  -5  -8   5       41.71       42.79      1.85 o
  -4  -8   5        7.40        5.31      0.96 o
  -3  -8   5       78.38       73.54      2.12 o
  -2  -8   5      304.30      308.24      5.05 o
  -1  -8   5       20.75       25.59      1.49 o
   0  -8   5       25.66       22.60      1.25 o
   1  -8   5       18.23       15.04      0.90 o
   2  -8   5       13.68       12.15      0.91 o
   3  -8   5       44.51       43.37      1.81 o
   4  -8   5       27.70       25.00      1.62 o
   5  -8   5        0.15       -0.19      0.84 o
   6  -8   5        5.97        6.40      1.46 o
  -7  -7   5        0.40        0.29      0.98 o
  -6  -7   5        0.79        1.97      0.80 o
  -5  -7   5        6.96        4.75      0.72 o
  -4  -7   5        0.39       -0.37      0.50 o
  -3  -7   5      169.13      165.22      2.99 o
  -2  -7   5       41.54       44.09      1.31 o
  -1  -7   5        7.75        7.16      0.52 o
   0  -7   5      106.13      102.05      2.04 o
   1  -7   5      105.73      100.65      1.91 o
   2  -7   5      200.70      197.58      2.66 o
   3  -7   5      136.35      136.17      2.96 o
   4  -7   5      135.12      130.97      2.94 o
   5  -7   5       14.02       12.49      1.19 o
   6  -7   5       32.67       38.13      2.79 o
  -8  -6   5       65.10       69.33      3.15 o
  -7  -6   5       13.20       12.08      1.06 o
  -6  -6   5      126.10      115.67      3.10 o
  -5  -6   5        2.61        1.56      0.57 o
  -4  -6   5      747.21      742.90      6.15 o
  -3  -6   5      245.14      243.21      3.16 o
  -2  -6   5        2.92        3.08      0.44 o
  -1  -6   5        5.43        6.08      0.41 o
   0  -6   5       44.09       39.78      1.60 o
   1  -6   5       27.64       26.33      1.08 o
   2  -6   5       86.37       89.19      2.00 o
   3  -6   5       33.17       34.15      1.31 o
   4  -6   5       40.07       38.87      1.47 o
   5  -6   5        3.70        3.43      1.12 o
   6  -6   5       63.60       68.03      3.48 o
   7  -6   5        0.15       -1.82      1.22 o
  -9  -5   5       37.28       42.39      2.60 o
  -8  -5   5        3.17        3.05      0.94 o
  -7  -5   5        0.10       -0.51      0.55 o
  -6  -5   5       11.90       13.20      0.93 o
  -5  -5   5      118.70      120.38      2.22 o
  -4  -5   5      849.96      844.41      6.38 o
  -3  -5   5      467.21      464.77      3.88 o
  -2  -5   5        4.06        3.97      0.36 o
  -1  -5   5        0.01       -0.16      0.22 o
   0  -5   5       58.23       63.03      1.77 o
   1  -5   5        0.28        0.74      0.42 o
   2  -5   5      141.86      117.00      4.40 o
   3  -5   5      670.51      666.58      6.75 o
   4  -5   5       75.50       70.63      1.89 o
   5  -5   5       30.33       27.96      1.47 o
   6  -5   5       36.67       36.12      2.48 o
   7  -5   5        2.98        2.63      1.98 o
  -9  -4   5        4.89        5.19      1.14 o
  -8  -4   5       37.17       34.63      2.07 o
  -7  -4   5       88.20       77.81      2.05 o
  -6  -4   5       14.06       10.40      0.76 o
  -5  -4   5      279.43      282.01      3.28 o
  -4  -4   5        1.88        1.87      0.39 o
  -3  -4   5      299.86      302.80      2.93 o
  -2  -4   5       51.54       43.84      0.98 o
  -1  -4   5       66.34       76.83      1.19 o
   0  -4   5       74.60       60.38      1.01 o
   1  -4   5        0.96        1.45      0.28 o
   2  -4   5       69.75       65.09      1.18 o
   3  -4   5      497.12      492.70      4.60 o
   4  -4   5        1.42        0.76      0.46 o
   5  -4   5       26.93       27.67      1.62 o
   6  -4   5       12.69       13.42      1.32 o
   7  -4   5       63.34       63.12      8.93 o
 -10  -3   5        0.36        2.08      1.05 o
  -9  -3   5       34.39       34.99      2.17 o
  -8  -3   5        0.43        0.21      0.64 o
  -7  -3   5        4.73        3.71      0.79 o
  -6  -3   5       10.29       10.61      0.81 o
  -5  -3   5      314.57      295.37      4.40 o
  -4  -3   5      162.50      167.11      2.91 o
  -3  -3   5       57.09       55.40      1.14 o
  -2  -3   5       60.44       61.18      0.93 o
  -1  -3   5     1392.13     1430.60      6.64 o
   0  -3   5      126.76      123.22      1.49 o
   1  -3   5       31.79       24.98      1.01 o
   2  -3   5        7.03        4.77      0.49 o
   3  -3   5        2.81        3.12      0.43 o
   4  -3   5       97.09       99.55      2.01 o
   5  -3   5       19.88       19.39      1.30 o
   6  -3   5        0.02        1.13      0.80 o
   7  -3   5        0.09       -0.59      0.97 o
 -10  -2   5       19.68       15.94      1.82 o
  -9  -2   5        3.24        3.18      0.82 o
  -8  -2   5       34.75       31.36      1.64 o
  -7  -2   5       16.29       15.45      1.11 o
  -6  -2   5      150.79      148.42      2.66 o
  -5  -2   5      117.69      126.62      2.24 o
  -4  -2   5        1.78        2.13      0.57 o
  -3  -2   5       56.07       53.35      1.06 o
  -2  -2   5        0.20        1.26      0.32 o
  -1  -2   5      101.90      117.61      1.78 o
   0  -2   5       10.59        6.63      0.51 o
   1  -2   5      103.04       90.04      2.05 o
   2  -2   5      233.03      214.49      2.65 o
   3  -2   5        0.06        0.34      0.36 o
   4  -2   5        1.04        0.72      0.60 o
   5  -2   5       80.27       73.89      2.34 o
   6  -2   5      243.00      247.30      6.82 o
   7  -2   5       16.80        8.69      1.78 o
 -10  -1   5       23.87       22.89      1.87 o
  -9  -1   5      100.87       92.39      3.39 o
  -8  -1   5       14.74       14.64      1.13 o
  -7  -1   5        2.31        3.36      0.62 o
  -6  -1   5       17.35       18.93      0.94 o
  -5  -1   5      436.27      492.62      3.84 o
  -4  -1   5      240.48      230.46      2.71 o
  -3  -1   5      327.83      334.34      4.43 o
  -2  -1   5      453.57      461.15      4.21 o
  -1  -1   5      166.40      167.63      3.57 o
   0  -1   5     2293.61     2255.38     24.40 o
   1  -1   5        2.67        1.87      0.51 o
   2  -1   5       24.36       25.46      1.84 o
   3  -1   5        0.11        0.48      0.44 o
   4  -1   5        3.46        3.65      0.83 o
   5  -1   5        0.18       -0.14      0.82 o
   6  -1   5        8.53        7.02      1.18 o
   7  -1   5        9.73        5.43      1.17 o
 -11   0   5        3.49        7.11      1.31 o
 -10   0   5        0.71        1.08      0.88 o
  -9   0   5       53.98       56.69      2.57 o
  -8   0   5      129.66      130.04      2.96 o
  -7   0   5        0.77        0.97      0.47 o
  -6   0   5       63.16       65.49      1.57 o
  -5   0   5      311.35      290.51      5.76 o
  -4   0   5       11.17        5.95      0.39 o
  -3   0   5      124.05      139.36      2.01 o
  -2   0   5        0.26        1.09      0.39 o
  -1   0   5      600.79      609.41      5.61 o
   0   0   5       19.93       21.26      1.05 o
   1   0   5       27.39       26.02      0.92 o
   2   0   5       19.56       17.29      0.91 o
   3   0   5       73.47       72.10      1.61 o
   4   0   5       26.49       25.88      1.17 o
   5   0   5        7.65        4.63      0.80 o
   6   0   5       12.00       12.22      1.43 o
   7   0   5       12.34       13.60      2.02 o
 -11   1   5       33.30       35.35      2.46 o
 -10   1   5        1.80        1.02      1.00 o
  -9   1   5        7.45       10.47      1.25 o
  -8   1   5       25.38       26.49      1.36 o
  -7   1   5       89.73       90.89      1.95 o
  -6   1   5       67.69       67.44      1.92 o
  -5   1   5      196.45      193.02      3.06 o
  -4   1   5      249.43      257.67      3.48 o
  -3   1   5       91.24       99.46      1.95 o
  -2   1   5       50.48       61.80      1.29 o
  -1   1   5     1739.77     1769.89     12.92 o
   0   1   5        0.01        0.33      0.45 o
   1   1   5      214.02      236.70      3.61 o
   2   1   5      408.34      425.84      3.51 o
   3   1   5      172.53      178.12      2.84 o
   4   1   5      179.41      174.19      3.70 o
   5   1   5       29.59       29.87      1.63 o
   6   1   5        0.01        0.28      1.63 o
 -11   2   5       78.33       85.94      3.59 o
 -10   2   5        3.55        4.80      1.05 o
  -9   2   5      152.33      154.15      5.07 o
  -8   2   5       91.78       84.76      4.14 o
  -7   2   5      249.23      242.45      5.31 o
  -6   2   5      444.51      440.64     12.36 o
  -5   2   5       37.49       31.58      1.35 o
  -4   2   5      161.97      150.58      3.41 o
  -3   2   5      255.89      234.54      2.90 o
  -2   2   5       26.05       21.58      0.76 o
  -1   2   5      132.44      118.43      1.75 o
   0   2   5        9.48       14.93      0.69 o
   1   2   5       22.00       22.61      1.00 o
   2   2   5        3.84        4.39      0.56 o
   3   2   5       59.45       60.01      1.73 o
   4   2   5        0.58        0.48      0.53 o
   5   2   5       43.56       46.30      3.02 o
   6   2   5        0.29        1.61      1.24 o
 -11   3   5        8.66       11.16      1.46 o
 -10   3   5       69.86       69.04      3.71 o
  -9   3   5       17.09       15.78      1.79 o
  -8   3   5        8.04        4.84      0.94 o
  -7   3   5      276.74      277.20      5.09 o
  -6   3   5       40.40       38.79      1.64 o
  -5   3   5        3.46        1.43      0.51 o
  -4   3   5      175.17      162.49      3.42 o
  -3   3   5        6.65        6.68      0.52 o
  -2   3   5      170.34      175.95      2.36 o
  -1   3   5       35.98       34.21      0.93 o
   0   3   5      299.53      295.32      2.51 o
   1   3   5      318.47      329.83      3.81 o
   2   3   5        0.75        0.36      0.63 o
   3   3   5      141.22      143.90      4.07 o
   4   3   5       52.70       60.37      2.58 o
   5   3   5        3.32        5.53      1.46 o
   6   3   5       13.91       17.65      2.22 o
 -11   4   5        0.03       -1.41      1.27 o
 -10   4   5       70.21       73.18      3.74 o
  -9   4   5       79.20       84.46      4.60 o
  -8   4   5        0.20       -0.55      0.83 o
  -7   4   5      138.37      131.82      3.56 o
  -6   4   5        0.09       -0.59      0.61 o
  -5   4   5       47.61       44.18      2.18 o
  -4   4   5      153.58      163.86      2.68 o
  -3   4   5       71.53       69.72      1.47 o
  -2   4   5        0.26        0.66      0.58 o
  -1   4   5       91.97       88.94      3.03 o
   0   4   5      347.66      357.61      3.65 o
   1   4   5        0.69        0.43      0.62 o
   2   4   5       30.91       31.05      1.68 o
   3   4   5       49.60       52.11      2.20 o
   4   4   5      110.37      113.42      3.80 o
   5   4   5       15.86       14.21      2.01 o
 -11   5   5        1.97        1.81      1.14 o
 -10   5   5        1.37        1.92      1.27 o
  -9   5   5        0.03       -0.52      0.88 o
  -8   5   5       41.60       38.45      2.13 o
  -7   5   5      109.99      111.44      2.89 o
  -6   5   5       60.81       52.89      1.45 o
  -5   5   5       13.28       12.84      0.77 o
  -4   5   5      101.61      109.91      1.93 o
  -3   5   5      159.77      151.17      2.56 o
  -2   5   5       74.37       75.82      1.83 o
  -1   5   5        0.11        0.11      0.70 o
   0   5   5        0.08        0.87      1.05 o
   1   5   5       33.52       34.23      1.76 o
   2   5   5        3.43        4.54      0.83 o
   3   5   5       27.12       26.25      1.75 o
   4   5   5       24.31       21.97      1.74 o
 -10   6   5        5.73        5.56      1.42 o
  -9   6   5       40.37       38.55      2.71 o
  -8   6   5        6.26        5.16      1.00 o
  -7   6   5        0.23        0.74      0.70 o
  -6   6   5       11.54       11.65      1.10 o
  -5   6   5       36.74       37.29      1.28 o
  -4   6   5      166.21      162.75      2.49 o
  -3   6   5       52.93       50.21      1.62 o
  -2   6   5       36.80       35.26      1.84 o
  -1   6   5       15.26       15.52      1.02 o
   0   6   5       14.87       13.52      1.07 o
   1   6   5        8.39       10.89      1.25 o
   2   6   5       28.33       28.95      1.84 o
   3   6   5      244.01      268.31      5.40 o
   4   6   5        4.55        3.20      0.99 o
 -10   7   5       14.39       16.20      2.04 o
  -9   7   5        0.44       -1.94      1.29 o
  -8   7   5        6.52        4.26      0.79 o
  -7   7   5      111.20      103.79      2.83 o
  -6   7   5        2.48        1.60      0.66 o
  -5   7   5        0.32        0.64      0.60 o
  -4   7   5      110.54      104.42      2.13 o
  -3   7   5      145.67      150.39      2.79 o
  -2   7   5       11.21       11.14      0.90 o
  -1   7   5        0.00       -0.88      0.61 o
   0   7   5       84.49       87.49      2.61 o
   1   7   5        1.73        1.88      1.03 o
   2   7   5        5.36        5.56      1.44 o
   3   7   5       42.89       39.25      2.72 o
  -9   8   5        0.36        0.43      0.90 o
  -8   8   5       15.97       16.52      1.54 o
  -7   8   5        0.15        1.05      1.00 o
  -6   8   5        8.93        8.96      1.22 o
  -5   8   5       16.06       12.27      0.91 o
  -4   8   5       94.15      101.60      2.18 o
  -3   8   5       24.00       25.56      1.21 o
  -2   8   5        5.80        5.01      0.73 o
  -1   8   5       17.60       14.61      1.17 o
   0   8   5        3.47        3.03      0.89 o
   1   8   5        0.04        1.22      0.88 o
   2   8   5       96.92      110.42      4.25 o
  -8   9   5        2.69        3.14      0.99 o
  -7   9   5        8.51        8.89      1.25 o
  -6   9   5        0.95        0.60      0.80 o
  -5   9   5        9.19        7.43      0.96 o
  -4   9   5       63.01       66.93      1.97 o
  -3   9   5        8.69        8.14      0.93 o
  -2   9   5        0.04       -0.41      0.89 o
  -1   9   5        1.09        0.12      0.96 o
   0   9   5        7.47        9.32      1.35 o
  -7  10   5        0.01        1.71      0.94 o
  -6  10   5        0.63        1.91      0.89 o
  -5  10   5        0.01        0.83      0.79 o
  -4  10   5        7.87        8.19      1.31 o
  -3  10   5        4.01        3.00      0.92 o
  -2  10   5        5.00        5.73      1.06 o
  -1  10   5        6.74        6.91      1.24 o
   0 -11   6        0.00       -0.47      1.03 o
  -3 -10   6        1.94       -0.97      1.66 o
  -2 -10   6        2.23       -0.23      0.74 o
  -1 -10   6       18.47       19.00      1.58 o
   0 -10   6        1.19        0.75      0.75 o
   1 -10   6        0.39       -1.13      0.91 o
   2 -10   6        3.98        0.65      0.81 o
   3 -10   6       18.10       18.99      1.64 o
  -5  -9   6       84.79       95.20      3.61 o
  -4  -9   6        2.69        2.48      0.99 o
  -3  -9   6       41.81       44.90      2.40 o
  -2  -9   6        9.41       11.25      1.16 o
  -1  -9   6        0.07        0.24      0.85 o
   0  -9   6        5.62        3.82      0.91 o
   1  -9   6       42.75       37.56      1.91 o
   2  -9   6       32.73       32.01      1.88 o
   3  -9   6       37.78       40.55      2.25 o
   4  -9   6       15.64       22.31      1.71 o
  -6  -8   6        8.77        9.12      1.27 o
  -5  -8   6       37.61       37.35      1.97 o
  -4  -8   6        1.53        1.77      0.70 o
  -3  -8   6       72.05       70.67      2.43 o
  -2  -8   6       31.11       34.09      1.77 o
  -1  -8   6      110.36      102.08      2.94 o
   0  -8   6      111.85      103.41      2.99 o
   1  -8   6       10.40       10.39      1.01 o
   2  -8   6      110.49      113.49      2.90 o
   3  -8   6       95.82      102.65      2.79 o
   4  -8   6        1.69        0.18      1.23 o
   5  -8   6        3.67        3.68      0.95 o
  -7  -7   6       12.66       11.78      1.35 o
  -6  -7   6       26.63       21.81      1.67 o
  -5  -7   6       18.42       18.28      1.28 o
  -4  -7   6       44.60       45.57      1.70 o
  -3  -7   6       27.18       26.38      1.18 o
  -2  -7   6       14.05       12.16      0.73 o
  -1  -7   6       13.35       12.32      0.91 o
   0  -7   6        1.09        0.93      0.51 o
   1  -7   6        7.18        2.21      0.51 o
   2  -7   6        4.65        6.73      0.92 o
   3  -7   6       13.72        9.28      0.92 o
   4  -7   6        0.05       -0.87      0.70 o
   5  -7   6        0.45        0.92      0.73 o
   6  -7   6        3.81        6.28      1.96 o
  -8  -6   6       27.24       31.43      2.99 o
  -7  -6   6        0.31        0.68      0.81 o
  -6  -6   6       43.82       45.09      2.22 o
  -5  -6   6        8.52        8.75      0.83 o
  -4  -6   6       10.15       12.88      0.93 o
  -3  -6   6      115.68      115.83      2.21 o
  -2  -6   6      106.68      106.48      1.82 o
  -1  -6   6       47.07       39.43      1.07 o
   0  -6   6       39.47       35.62      1.42 o
   1  -6   6       49.08       43.88      1.48 o
   2  -6   6      140.89      142.28      2.69 o
   3  -6   6        7.74        9.61      0.87 o
   4  -6   6       35.45       36.40      1.51 o
   5  -6   6        9.42       10.63      1.27 o
   6  -6   6        9.61       10.41      1.76 o
  -9  -5   6        0.10        0.24      1.03 o
  -8  -5   6        9.05       11.90      1.06 o
  -7  -5   6       15.66       12.64      0.98 o
  -6  -5   6       28.41       30.14      1.43 o
  -5  -5   6      191.56      193.99      3.42 o
  -4  -5   6      265.42      274.72      4.43 o
  -3  -5   6       15.62       13.97      0.78 o
  -2  -5   6        8.43        8.84      0.55 o
  -1  -5   6       23.03       29.87      0.88 o
   0  -5   6      133.73      125.26      1.84 o
   1  -5   6       16.29       13.97      0.78 o
   2  -5   6        0.05       -0.66      0.44 o
   3  -5   6      225.50      225.38      2.96 o
   4  -5   6       20.31       17.93      1.09 o
   5  -5   6        3.74        4.94      1.17 o
   6  -5   6       16.68       20.92      2.11 o
  -9  -4   6       26.60       28.12      2.35 o
  -8  -4   6       84.51       85.24      2.81 o
  -7  -4   6        3.66        2.47      0.67 o
  -6  -4   6        0.30        0.47      0.44 o
  -5  -4   6       32.15       34.51      1.84 o
  -4  -4   6      182.85      176.41      2.50 o
  -3  -4   6       21.28       19.32      0.81 o
  -2  -4   6       63.64       61.81      1.35 o
  -1  -4   6       67.58       64.24      1.39 o
   0  -4   6      127.17      119.42      1.65 o
   1  -4   6       36.20       34.38      0.79 o
   2  -4   6        1.13        1.07      0.58 o
   3  -4   6        0.57        0.56      0.52 o
   4  -4   6        8.87        8.63      0.79 o
   5  -4   6        1.53        1.75      0.75 o
   6  -4   6        1.01        4.17      2.12 o
 -10  -3   6       17.80       22.97      2.25 o
  -9  -3   6       25.83       29.17      2.04 o
  -8  -3   6        0.04        0.62      0.57 o
  -7  -3   6        2.17        1.54      0.55 o
  -6  -3   6      124.76      124.45      2.56 o
  -5  -3   6      130.43      127.71      3.13 o
  -4  -3   6        0.31        1.20      0.49 o
  -3  -3   6        4.72        5.62      0.42 o
  -2  -3   6       71.60       69.34      1.35 o
  -1  -3   6      249.93      252.60      3.58 o
   0  -3   6       24.51       23.65      0.79 o
   1  -3   6        0.10       -0.07      0.63 o
   2  -3   6      471.59      472.44      5.22 o
   3  -3   6       25.74       25.08      1.11 o
   4  -3   6        1.73        1.37      0.50 o
   5  -3   6       17.30       17.01      1.30 o
   6  -3   6       93.93       99.82      3.61 o
 -10  -2   6       24.87       22.88      1.91 o
  -9  -2   6        9.37       11.87      1.39 o
  -8  -2   6       11.19        8.08      0.95 o
  -7  -2   6      139.19      139.15      2.76 o
  -6  -2   6       64.94       62.22      1.72 o
  -5  -2   6       97.45      100.10      2.11 o
  -4  -2   6      492.43      486.71      5.83 o
  -3  -2   6      263.72      234.98      2.40 o
  -2  -2   6        4.07        2.47      0.47 o
  -1  -2   6       36.87       31.79      0.84 o
   0  -2   6      345.18      323.26      3.41 o
   1  -2   6       18.00       14.77      0.73 o
   2  -2   6       85.60       88.98      2.40 o
   3  -2   6       13.59       11.88      0.87 o
   4  -2   6        0.28       -1.38      0.92 o
   5  -2   6       42.85       46.62      2.86 o
   6  -2   6        0.12        0.75      1.00 o
 -10  -1   6        7.85        6.24      1.16 o
  -9  -1   6       93.50       98.28      3.40 o
  -8  -1   6       84.93       89.74      2.71 o
  -7  -1   6        3.51        2.99      0.56 o
  -6  -1   6       22.00       23.22      1.03 o
  -5  -1   6       42.41       42.48      1.30 o
  -4  -1   6       55.58       49.36      1.65 o
  -3  -1   6      210.50      200.13      2.52 o
  -2  -1   6       30.12       31.03      1.04 o
  -1  -1   6       73.98       65.54      1.59 o
   0  -1   6      363.47      353.25      4.41 o
   1  -1   6       14.49       14.68      0.67 o
   2  -1   6       50.80       49.78      1.80 o
   3  -1   6       63.59       64.35      2.09 o
   4  -1   6       11.60       11.17      1.33 o
   5  -1   6        5.06        4.28      0.96 o
   6  -1   6       21.64       25.25      1.99 o
 -11   0   6        0.01        0.85      1.29 o
 -10   0   6        7.77        8.65      1.53 o
  -9   0   6       12.65       14.17      1.34 o
  -8   0   6       89.23       94.38      3.15 o
  -7   0   6        0.23        0.84      0.43 o
  -6   0   6      188.47      187.85      3.93 o
  -5   0   6      526.98      530.89     10.96 o
  -4   0   6      162.24      171.49      2.40 o
  -3   0   6      367.70      388.47      5.40 o
  -2   0   6        2.34        1.59      0.80 o
  -1   0   6      898.24      825.64      6.77 o
   0   0   6      304.34      297.83      4.00 o
   1   0   6       19.67       19.13      1.62 o
   2   0   6       65.06       59.53      1.44 o
   3   0   6       66.54       63.98      1.86 o
   4   0   6       20.39       19.99      1.61 o
   5   0   6       24.28       23.24      1.57 o
   6   0   6        0.01        0.88      1.35 o
 -11   1   6       76.25       89.83      4.51 o
 -10   1   6       40.18       41.91      2.35 o
  -9   1   6        4.22        5.51      1.01 o
  -8   1   6        7.63        6.29      1.33 o
  -7   1   6      150.33      147.44      3.05 o
  -6   1   6       69.19       66.24      1.91 o
  -5   1   6        2.91        4.62      0.46 o
  -4   1   6       92.84       87.63      2.21 o
  -3   1   6      226.68      231.06      3.99 o
  -2   1   6       89.82       82.37      1.58 o
  -1   1   6      130.14      128.49      2.25 o
   0   1   6        0.13       -0.28      0.74 o
   1   1   6        8.61        8.19      0.82 o
   2   1   6       10.12        9.57      0.89 o
   3   1   6        3.86        3.51      0.68 o
   4   1   6       19.97       20.56      1.40 o
   5   1   6        8.40       12.09      1.78 o
   6   1   6        1.56        4.17      1.39 o
 -11   2   6       47.40       53.90      3.54 o
 -10   2   6        8.68        8.23      1.35 o
  -9   2   6       95.89       95.44      2.92 o
  -8   2   6       31.27       33.71      1.68 o
  -7   2   6       43.71       47.09      2.28 o
  -6   2   6        1.55        4.12      0.77 o
  -5   2   6       19.08       18.39      1.24 o
  -4   2   6       94.63       91.16      2.61 o
  -3   2   6      147.65      150.42      3.67 o
  -2   2   6       75.14       73.72      2.58 o
  -1   2   6      660.65      657.01      5.27 o
   0   2   6       14.18       10.09      0.86 o
   1   2   6        1.24        1.29      0.60 o
   2   2   6        1.83        2.25      0.64 o
   3   2   6       72.06       74.86      2.05 o
   4   2   6        3.45        2.83      0.95 o
   5   2   6        7.45        8.46      2.16 o
 -11   3   6        0.07        1.40      1.19 o
 -10   3   6       21.10       15.27      1.97 o
  -9   3   6       15.64       14.17      1.50 o
  -8   3   6      445.58      442.57      6.97 o
  -7   3   6      489.02      482.46      6.88 o
  -6   3   6      289.71      298.78      5.03 o
  -5   3   6        3.30        2.19      0.83 o
  -4   3   6       37.64       36.09      2.66 o
  -3   3   6       28.76       25.19      0.85 o
  -2   3   6       10.18       12.58      0.96 o
  -1   3   6      179.65      185.75      3.01 o
   0   3   6       19.49       19.14      0.80 o
   1   3   6       60.58       63.66      1.79 o
   2   3   6       31.64       32.91      1.85 o
   3   3   6        2.92        2.31      0.74 o
   4   3   6       10.30        8.10      1.56 o
   5   3   6        2.65        2.91      1.24 o
 -11   4   6       14.40       12.70      1.90 o
 -10   4   6        3.22        5.35      1.43 o
  -9   4   6       39.59       37.75      2.33 o
  -8   4   6       72.30       64.53      2.82 o
  -7   4   6       55.37       50.24      2.40 o
  -6   4   6      223.72      224.81      3.89 o
  -5   4   6       83.47       75.04      1.63 o
  -4   4   6      244.99      243.67      3.33 o
  -3   4   6       13.67       11.48      0.78 o
  -2   4   6        4.53        4.65      0.80 o
  -1   4   6        6.64        4.34      1.07 o
   0   4   6       27.93       26.74      1.42 o
   1   4   6       39.17       43.00      1.79 o
   2   4   6       11.35       12.38      1.26 o
   3   4   6        0.03       -0.24      1.03 o
   4   4   6        6.54        5.17      2.24 o
 -10   5   6       37.89       39.30      2.98 o
  -9   5   6        6.79        7.42      1.19 o
  -8   5   6        4.35        3.45      0.96 o
  -7   5   6       56.50       54.04      2.51 o
  -6   5   6      188.46      185.93      3.76 o
  -5   5   6       28.65       29.03      1.20 o
  -4   5   6      946.88      963.37      6.89 o
  -3   5   6        1.08        1.52      0.77 o
  -2   5   6       34.01       38.30      1.59 o
  -1   5   6       50.16       50.58      2.14 o
   0   5   6       19.61       18.34      1.26 o
   1   5   6        0.07       -0.52      0.66 o
   2   5   6        1.89       -0.29      0.73 o
   3   5   6       90.29       92.11      3.22 o
   4   5   6       26.18       24.42      2.59 o
 -10   6   6       13.77       18.80      2.19 o
  -9   6   6        3.47        3.75      1.06 o
  -8   6   6        0.51        0.64      0.89 o
  -7   6   6       37.37       41.08      1.97 o
  -6   6   6        1.90        0.81      0.84 o
  -5   6   6        4.88        2.87      0.68 o
  -4   6   6       20.56       22.05      1.11 o
  -3   6   6       80.52       75.36      2.02 o
  -2   6   6      331.83      346.15      4.86 o
  -1   6   6        1.77        2.97      0.89 o
   0   6   6        8.83        9.90      1.21 o
   1   6   6        0.00        0.84      0.78 o
   2   6   6       15.85       14.90      1.51 o
   3   6   6        2.29        3.95      1.12 o
 -10   7   6        3.15        2.95      1.29 o
  -9   7   6       15.73       18.90      1.75 o
  -8   7   6        3.14        4.42      0.92 o
  -7   7   6       27.76       29.57      1.94 o
  -6   7   6       19.19       13.40      1.15 o
  -5   7   6       92.42       77.44      2.46 o
  -4   7   6       49.96       49.98      1.64 o
  -3   7   6       40.51       39.35      1.58 o
  -2   7   6       23.84       24.60      1.42 o
  -1   7   6       14.31       13.91      1.59 o
   0   7   6       77.17       80.91      2.97 o
   1   7   6        0.71        2.09      1.00 o
   2   7   6       18.69       17.74      1.56 o
  -9   8   6        7.36        5.76      1.53 o
  -8   8   6        3.07        3.10      1.15 o
  -7   8   6        0.20        1.21      1.06 o
  -6   8   6       35.02       31.18      1.98 o
  -5   8   6       30.30       28.81      1.63 o
  -4   8   6      115.01      121.56      2.96 o
  -3   8   6        3.96        5.12      0.80 o
  -2   8   6       12.73        9.89      1.01 o
  -1   8   6       22.56       19.69      1.48 o
   0   8   6       74.24       77.91      3.06 o
   1   8   6        2.00        2.94      1.13 o
  -8   9   6        0.00        2.14      1.01 o
  -7   9   6        7.23        7.31      1.24 o
  -6   9   6       26.86       22.60      1.68 o
  -5   9   6        2.86        4.37      0.94 o
  -4   9   6        0.52        1.64      0.83 o
  -3   9   6        0.26        0.25      0.96 o
  -2   9   6        0.84       -0.16      0.91 o
  -1   9   6        3.46        3.10      1.08 o
  -6  10   6       15.93       15.67      1.40 o
  -5  10   6        4.22        3.94      0.93 o
  -4  10   6        6.29        7.10      1.35 o
  -3  10   6        8.42        8.87      1.36 o
  -3 -10   7        2.25        1.17      0.87 o
  -2 -10   7        3.64        4.58      0.89 o
  -1 -10   7       84.48       91.73      3.28 o
   0 -10   7        5.24        5.68      1.10 o
   1 -10   7        0.53       -1.12      1.13 o
   2 -10   7        2.45        2.55      1.07 o
  -5  -9   7       18.11       23.17      1.97 o
  -4  -9   7        0.68        1.44      0.91 o
  -3  -9   7        0.97        0.40      0.71 o
  -2  -9   7       14.46       14.46      1.37 o
  -1  -9   7       20.98       20.88      1.77 o
   0  -9   7        0.18        0.18      0.71 o
   1  -9   7        0.72        0.94      0.74 o
   2  -9   7       34.07       37.84      2.11 o
   3  -9   7        6.35        5.38      1.10 o
  -6  -8   7       27.68       31.23      2.10 o
  -5  -8   7       18.38       17.65      1.66 o
  -4  -8   7        1.60        2.29      0.78 o
  -3  -8   7        2.18        2.90      0.76 o
  -2  -8   7       85.10       81.77      2.80 o
  -1  -8   7        0.08       -0.55      0.65 o
   0  -8   7       97.17       85.43      3.25 o
   1  -8   7       21.66       20.12      1.46 o
   2  -8   7       20.30       23.26      1.48 o
   3  -8   7       44.65       49.17      2.35 o
   4  -8   7        0.03       -0.20      0.83 o
  -7  -7   7       50.07       53.67      2.68 o
  -6  -7   7        0.47       -0.44      0.84 o
  -5  -7   7        0.17        0.33      0.73 o
  -4  -7   7       28.19       25.32      1.23 o
  -3  -7   7        3.79        2.34      0.64 o
  -2  -7   7       10.02        9.21      0.76 o
  -1  -7   7       17.39       12.54      0.96 o
   0  -7   7        2.09        1.60      0.60 o
   1  -7   7       16.43       12.95      1.08 o
   2  -7   7      261.45      265.41      4.95 o
   3  -7   7        1.57        1.48      0.75 o
   4  -7   7       17.56       22.09      1.46 o
   5  -7   7        0.10       -0.39      1.03 o
  -8  -6   7      102.21      111.62      4.87 o
  -7  -6   7        6.84        8.76      1.21 o
  -6  -6   7        1.54        0.90      0.59 o
  -5  -6   7      234.55      236.91      3.60 o
  -4  -6   7      211.50      216.01      3.12 o
  -3  -6   7      175.48      180.95      2.61 o
  -2  -6   7       24.83       24.35      0.94 o
  -1  -6   7       21.44       20.53      1.19 o
   0  -6   7       24.25       21.95      1.22 o
   1  -6   7       17.32       12.36      0.90 o
   2  -6   7       16.28       14.56      1.04 o
   3  -6   7       32.69       25.35      1.63 o
   4  -6   7       10.59        8.45      0.84 o
   5  -6   7       10.39       11.29      1.46 o
  -8  -5   7       34.92       35.46      1.96 o
  -7  -5   7        8.80        8.94      1.01 o
  -6  -5   7      161.94      167.40      3.16 o
  -5  -5   7      283.22      291.71      4.61 o
  -4  -5   7      152.65      155.38      2.74 o
  -3  -5   7       49.36       45.72      1.44 o
  -2  -5   7        1.59        0.60      0.47 o
  -1  -5   7       84.52       79.16      1.84 o
   0  -5   7      256.84      263.06      2.91 o
   1  -5   7       46.19       48.00      1.41 o
   2  -5   7        6.54        5.46      0.70 o
   3  -5   7       77.06       76.72      2.14 o
   4  -5   7       26.44       30.15      1.44 o
   5  -5   7       50.69       58.01      2.80 o
  -9  -4   7       62.88       69.35      3.74 o
  -8  -4   7       31.02       37.71      2.19 o
  -7  -4   7       12.04       12.33      1.31 o
  -6  -4   7       85.55       88.18      2.23 o
  -5  -4   7      733.77      746.39     11.39 o
  -4  -4   7        2.13        1.90      0.48 o
  -3  -4   7       24.44       23.61      0.94 o
  -2  -4   7      134.09      129.57      2.31 o
  -1  -4   7      224.94      230.45      3.17 o
   0  -4   7        4.09        4.09      0.93 o
   1  -4   7        1.27       -0.32      0.63 o
   2  -4   7        9.75        7.72      0.68 o
   3  -4   7       24.77       22.17      1.09 o
   4  -4   7       14.63       12.43      1.34 o
   5  -4   7        5.44        6.23      2.00 o
 -10  -3   7       12.99       15.26      1.92 o
  -9  -3   7        1.14        1.05      1.29 o
  -8  -3   7       14.30       12.02      1.29 o
  -7  -3   7       29.40       30.57      1.39 o
  -6  -3   7        0.15        0.71      0.61 o
  -5  -3   7      292.92      292.62      4.48 o
  -4  -3   7      226.71      234.46      3.38 o
  -3  -3   7        4.15        4.25      0.41 o
  -2  -3   7       12.12       11.60      0.63 o
  -1  -3   7       45.92       35.11      2.09 o
   0  -3   7       20.78       16.72      1.14 o
   1  -3   7      426.96      436.11      4.36 o
   2  -3   7      465.11      469.77      5.67 o
   3  -3   7        0.40        0.07      0.49 o
   4  -3   7        0.29       -0.55      0.74 o
   5  -3   7        2.89        2.09      0.90 o
 -10  -2   7        0.78        0.95      0.98 o
  -9  -2   7      133.03      135.75      4.95 o
  -8  -2   7       37.06       38.57      1.88 o
  -7  -2   7       25.55       25.35      1.21 o
  -6  -2   7      163.85      153.42      2.86 o
  -5  -2   7       79.88       77.28      2.25 o
  -4  -2   7      330.36      335.20      3.99 o
  -3  -2   7       10.69        9.61      0.59 o
  -2  -2   7       22.65       23.92      1.01 o
  -1  -2   7       13.54       13.28      0.67 o
   0  -2   7        0.25        0.21      0.49 o
   1  -2   7       39.10       35.21      1.39 o
   2  -2   7       33.61       31.01      1.64 o
   3  -2   7       10.32        9.32      0.79 o
   4  -2   7       40.91       36.02      2.98 o
   5  -2   7        2.51        2.83      1.01 o
 -10  -1   7        6.16        7.12      1.42 o
  -9  -1   7        0.55        0.84      1.10 o
  -8  -1   7       57.69       53.86      2.12 o
  -7  -1   7      106.93      107.36      2.70 o
  -6  -1   7      198.14      193.42      2.58 o
  -5  -1   7      106.61      107.53      2.28 o
  -4  -1   7       88.32       87.83      1.85 o
  -3  -1   7       62.25       64.77      2.36 o
  -2  -1   7      160.97      166.40      2.68 o
  -1  -1   7      138.12      139.68      2.90 o
   0  -1   7       17.68       15.97      1.36 o
   1  -1   7      235.56      220.41      3.00 o
   2  -1   7        3.04        2.99      0.65 o
   3  -1   7      109.66      115.07      2.96 o
   4  -1   7       55.95       59.10      2.71 o
   5  -1   7        2.87        4.13      0.95 o
 -10   0   7       27.40       28.39      2.44 o
  -9   0   7       13.05       13.85      1.46 o
  -8   0   7        1.31        1.22      0.66 o
  -7   0   7       38.25       36.18      1.57 o
  -6   0   7       43.81       31.59      2.94 o
  -5   0   7       21.73       21.95      0.95 o
  -4   0   7       46.00       42.07      1.92 o
  -3   0   7       31.68       32.55      1.15 o
  -2   0   7       40.98       43.37      1.50 o
  -1   0   7       87.67       81.93      2.10 o
   0   0   7      317.40      315.03      4.95 o
   1   0   7        0.14        0.30      0.56 o
   2   0   7        0.57        0.01      0.62 o
   3   0   7       39.25       40.44      1.91 o
   4   0   7       47.49       44.92      2.12 o
   5   0   7       64.41       70.32      3.90 o
 -11   1   7       12.33       17.51      2.22 o
 -10   1   7       19.34       18.42      2.06 o
  -9   1   7       30.74       31.80      2.10 o
  -8   1   7       11.74       10.15      1.19 o
  -7   1   7       50.91       47.01      1.59 o
  -6   1   7       22.09       17.30      1.18 o
  -5   1   7       39.41       34.01      1.54 o
  -4   1   7      138.09      135.43      2.95 o
  -3   1   7      252.28      256.50      3.70 o
  -2   1   7       30.40       20.90      1.96 o
  -1   1   7      516.61      507.86      4.96 o
   0   1   7       29.46       28.26      1.59 o
   1   1   7        8.62        5.61      1.19 o
   2   1   7        5.21        5.22      0.87 o
   3   1   7        0.21       -0.09      0.70 o
   4   1   7       27.73       19.69      1.80 o
   5   1   7       29.12       31.42      2.77 o
 -11   2   7        8.61        9.31      1.80 o
 -10   2   7       16.97       19.61      2.14 o
  -9   2   7        7.51        6.39      1.10 o
  -8   2   7      110.40      111.34      3.64 o
  -7   2   7      138.82      141.71      3.40 o
  -6   2   7      106.71      106.89      2.85 o
  -5   2   7        5.31        3.58      0.78 o
  -4   2   7       17.33       14.82      2.19 o
  -3   2   7        4.64        3.83      0.58 o
  -2   2   7        4.00        5.61      0.83 o
  -1   2   7       18.75       19.75      1.27 o
   0   2   7       26.51       28.35      1.26 o
   1   2   7        0.05        1.11      1.24 o
   2   2   7       26.15       29.20      1.71 o
   3   2   7       62.36       65.90      2.85 o
   4   2   7        0.37        0.43      1.45 o
 -11   3   7       51.97       54.38      3.57 o
 -10   3   7       14.85       15.04      1.69 o
  -9   3   7       42.24       38.05      2.32 o
  -8   3   7        8.76        5.84      1.19 o
  -7   3   7        0.02       -0.19      0.88 o
  -6   3   7        0.02       -0.26      0.69 o
  -5   3   7        0.27        1.09      0.73 o
  -4   3   7        8.98        8.72      0.85 o
  -3   3   7       92.86       90.92      2.29 o
  -2   3   7       35.69       36.82      1.75 o
  -1   3   7        2.95        3.38      0.89 o
   0   3   7       63.21       61.86      1.83 o
   1   3   7       15.16       14.76      1.23 o
   2   3   7       19.13       20.32      1.50 o
   3   3   7        9.19        7.29      1.17 o
   4   3   7        1.13       -0.44      1.27 o
 -11   4   7       13.03       11.73      1.95 o
 -10   4   7       10.72       11.09      1.47 o
  -9   4   7       17.42       16.06      1.62 o
  -8   4   7      157.75      151.93      4.31 o
  -7   4   7        0.08        0.34      0.71 o
  -6   4   7        1.66        0.85      0.68 o
  -5   4   7       21.49       22.67      1.62 o
  -4   4   7      193.42      194.01      3.20 o
  -3   4   7        0.62        0.82      0.72 o
  -2   4   7        2.00        1.95      0.98 o
  -1   4   7        6.05        6.84      1.00 o
   0   4   7       60.29       56.71      2.21 o
   1   4   7        3.73        5.69      0.92 o
   2   4   7        7.57       10.59      1.20 o
   3   4   7        4.50        3.75      1.22 o
 -10   5   7        1.10        1.96      0.88 o
  -9   5   7       61.80       60.46      2.96 o
  -8   5   7       11.87       10.54      1.38 o
  -7   5   7      214.04      214.68      4.18 o
  -6   5   7       13.38       11.85      1.20 o
  -5   5   7       64.12       59.47      2.07 o
  -4   5   7       10.84        9.69      0.88 o
  -3   5   7       23.00       22.69      1.37 o
  -2   5   7       15.39       17.04      1.29 o
  -1   5   7      233.07      231.65      6.41 o
   0   5   7        6.62        6.28      1.02 o
   1   5   7        0.70        0.03      0.67 o
   2   5   7        3.83        4.20      0.99 o
   3   5   7       30.42       32.00      4.47 o
 -10   6   7        6.05        6.08      1.27 o
  -9   6   7       11.78        9.60      1.40 o
  -8   6   7       18.36       14.14      1.53 o
  -7   6   7      133.67      128.62      4.36 o
  -6   6   7        3.60        3.43      0.94 o
  -5   6   7       20.56       18.40      1.25 o
  -4   6   7       13.04        9.46      1.51 o
  -3   6   7       18.73       16.47      1.23 o
  -2   6   7       16.62       17.22      1.35 o
  -1   6   7        3.77        1.92      0.96 o
   0   6   7        1.85        0.05      1.10 o
   1   6   7       15.99       16.10      1.40 o
   2   6   7        1.18        2.73      0.97 o
  -9   7   7        2.68        3.78      1.13 o
  -8   7   7        3.40        3.13      1.47 o
  -7   7   7        0.63       -0.08      0.87 o
  -6   7   7        3.61        1.10      0.92 o
  -5   7   7      152.47      145.78      3.80 o
  -4   7   7      131.17      138.06      3.12 o
  -3   7   7       53.03       50.49      2.13 o
  -2   7   7        3.81        3.96      0.96 o
  -1   7   7       28.60       27.44      2.45 o
   0   7   7        0.02       -1.04      0.96 o
   1   7   7       35.38       37.06      2.35 o
  -8   8   7        0.20        3.34      1.57 o
  -7   8   7       16.09       16.29      2.01 o
  -6   8   7       18.66       15.67      1.90 o
  -5   8   7       45.44       39.79      2.01 o
  -4   8   7       31.96       38.38      2.03 o
  -3   8   7       60.90       61.85      2.70 o
  -2   8   7        4.94        5.00      1.00 o
  -1   8   7       19.06       18.76      2.10 o
  -7   9   7        4.26        4.82      1.43 o
  -6   9   7        4.83        4.33      1.28 o
  -5   9   7       15.48       11.97      1.27 o
  -4   9   7       18.29       20.55      2.55 o
  -3   9   7        6.81        8.04      1.56 o
  -4  -9   8        4.67        4.11      1.04 o
  -3  -9   8        1.51        1.20      0.78 o
  -2  -9   8       42.81       48.64      2.38 o
  -1  -9   8       16.14       17.52      1.51 o
   0  -9   8       16.55       17.55      1.50 o
   1  -9   8        1.25        0.57      0.91 o
   2  -9   8       14.58       13.12      1.62 o
  -5  -8   8       24.63       28.99      2.49 o
  -4  -8   8       19.64       19.77      1.52 o
  -3  -8   8        2.80        0.77      0.75 o
  -2  -8   8       60.45       61.52      2.32 o
  -1  -8   8        0.56        0.56      0.79 o
   0  -8   8       10.28        4.78      1.15 o
   1  -8   8        3.23        0.67      0.86 o
   2  -8   8       19.20       22.63      1.57 o
   3  -8   8        5.91        4.80      1.00 o
  -6  -7   8       23.43       24.34      1.81 o
  -5  -7   8        3.25        2.12      0.64 o
  -4  -7   8        0.00        0.27      0.67 o
  -3  -7   8       13.91       13.80      1.21 o
  -2  -7   8       39.84       40.87      1.66 o
  -1  -7   8       16.93       14.42      1.10 o
   0  -7   8       15.29       12.03      1.20 o
   1  -7   8        9.20        5.02      0.83 o
   2  -7   8       66.49       75.42      2.59 o
   3  -7   8        3.70        1.93      0.83 o
  -7  -6   8       25.55       23.82      1.63 o
  -6  -6   8        3.55        1.85      0.66 o
  -5  -6   8       28.18       28.20      1.28 o
  -4  -6   8       81.75       87.14      2.10 o
  -3  -6   8       11.14       10.91      0.82 o
  -2  -6   8        5.02        3.41      0.57 o
  -1  -6   8      112.99      102.76      2.68 o
   0  -6   8      212.21      207.25      3.80 o
   1  -6   8       15.33       17.45      1.22 o
   2  -6   8       62.48       67.10      2.15 o
   3  -6   8        0.49        0.34      0.62 o
   4  -6   8        1.24       -0.29      0.95 o
  -8  -5   8       67.81       77.95      3.74 o
  -7  -5   8       24.19       24.78      1.57 o
  -6  -5   8       21.37       22.93      2.19 o
  -5  -5   8      306.17      325.01      4.17 o
  -4  -5   8        8.35        8.77      0.81 o
  -3  -5   8        0.14       -0.07      0.47 o
  -2  -5   8       29.70       23.07      1.10 o
  -1  -5   8        7.42        4.96      0.74 o
   0  -5   8       11.44       10.86      1.02 o
   1  -5   8        1.93        1.16      0.68 o
   2  -5   8        9.10        9.55      0.94 o
   3  -5   8        0.83        1.17      0.62 o
   4  -5   8        0.84       -0.14      1.01 o
  -9  -4   8        1.91        1.75      1.16 o
  -8  -4   8        0.96        0.55      0.78 o
  -7  -4   8       33.52       33.24      2.00 o
  -6  -4   8       34.73       34.30      1.65 o
  -5  -4   8      239.61      254.32      4.10 o
  -4  -4   8      186.97      189.69      2.82 o
  -3  -4   8      406.72      402.33      4.43 o
  -2  -4   8       34.27       31.73      1.29 o
  -1  -4   8       16.04       13.06      0.94 o
   0  -4   8       31.47       32.55      1.38 o
   1  -4   8        9.09       11.85      1.42 o
   2  -4   8      223.58      224.18      3.33 o
   3  -4   8        0.01       -0.12      0.71 o
   4  -4   8        0.67       -0.51      0.96 o
  -9  -3   8       20.96       18.29      1.97 o
  -8  -3   8       19.14       19.24      1.58 o
  -7  -3   8        1.17        2.47      0.84 o
  -6  -3   8       40.50       36.92      1.77 o
  -5  -3   8      234.89      243.84      4.67 o
  -4  -3   8       62.71       60.00      1.82 o
  -3  -3   8      319.78      333.21      3.49 o
  -2  -3   8        0.91        2.09      0.89 o
  -1  -3   8      304.35      298.71      5.25 o
   0  -3   8        5.77        5.34      0.77 o
   1  -3   8       41.29       40.32      1.64 o
   2  -3   8      121.81      124.56      2.88 o
   3  -3   8        0.01       -1.20      0.80 o
   4  -3   8       38.19       38.41      2.68 o
 -10  -2   8        0.06       -0.71      1.05 o
  -9  -2   8       29.88       31.33      2.15 o
  -8  -2   8       46.97       44.95      2.39 o
  -7  -2   8        4.15        2.56      0.79 o
  -6  -2   8      104.64      108.19      2.47 o
  -5  -2   8       39.44       40.22      1.73 o
  -4  -2   8        0.59        0.14      0.61 o
  -3  -2   8      127.97      125.51      2.47 o
  -2  -2   8       30.91       30.33      1.29 o
  -1  -2   8      443.90      447.37      5.13 o
   0  -2   8       43.46       45.50      1.76 o
   1  -2   8        0.17        0.59      0.79 o
   2  -2   8        0.26        1.00      0.66 o
   3  -2   8        2.52        0.12      0.65 o
   4  -2   8        0.30       -0.89      0.99 o
 -10  -1   8        0.24       -0.42      1.20 o
  -9  -1   8        0.23       -0.03      0.88 o
  -8  -1   8       47.29       45.86      2.41 o
  -7  -1   8       37.15       37.93      1.89 o
  -6  -1   8       15.21       13.84      1.16 o
  -5  -1   8      114.59      113.45      2.87 o
  -4  -1   8       62.10       54.84      1.80 o
  -3  -1   8        1.12        0.65      1.29 o
  -2  -1   8        0.60        1.22      0.52 o
  -1  -1   8      437.35      436.08      6.15 o
   0  -1   8      253.19      245.75      3.64 o
   1  -1   8      433.06      461.55      5.87 o
   2  -1   8        2.46        4.28      0.90 o
   3  -1   8       17.72       16.16      1.24 o
   4  -1   8        4.08        1.77      0.85 o
 -10   0   8        1.45        4.64      1.17 o
  -9   0   8       13.08       10.70      1.50 o
  -8   0   8        0.95        0.82      0.88 o
  -7   0   8       23.97       23.27      1.50 o
  -6   0   8      121.09      114.52      3.03 o
  -5   0   8       73.23       69.61      2.28 o
  -4   0   8       73.80       72.31      2.46 o
  -3   0   8       35.59       37.06      1.50 o
  -2   0   8       16.07       11.17      1.28 o
  -1   0   8       70.79       72.35      1.91 o
   0   0   8       25.39       23.01      1.44 o
   1   0   8       35.43       39.05      1.97 o
   2   0   8        5.18        6.66      1.04 o
   3   0   8       52.64       55.33      2.46 o
   4   0   8        0.66        0.82      0.94 o
 -10   1   8        8.47        5.70      1.11 o
  -9   1   8       38.44       35.32      2.31 o
  -8   1   8       11.66       11.82      1.40 o
  -7   1   8       16.72       16.31      1.39 o
  -6   1   8        0.18       -0.50      0.72 o
  -5   1   8        6.31        5.21      0.84 o
  -4   1   8       71.71       59.87      2.23 o
  -3   1   8        9.18        8.30      1.13 o
  -2   1   8        0.17        0.38      0.48 o
  -1   1   8      281.06      288.65      3.55 o
   0   1   8        9.30       11.84      0.97 o
   1   1   8        0.93       -1.29      1.29 o
   2   1   8       16.73       19.44      1.52 o
   3   1   8      118.72      132.51      3.76 o
   4   1   8        1.34        1.71      2.16 o
 -10   2   8       15.36       17.79      1.77 o
  -9   2   8        1.30        0.67      1.03 o
  -8   2   8       85.51       85.87      2.91 o
  -7   2   8      179.14      184.29      4.04 o
  -6   2   8       59.17       62.76      2.91 o
  -5   2   8       27.24       26.42      1.60 o
  -4   2   8        1.44        1.83      1.54 o
  -3   2   8        5.11        4.96      0.87 o
  -2   2   8      103.78       99.53      2.35 o
  -1   2   8       10.12        9.65      1.07 o
   0   2   8       11.62       10.84      0.99 o
   1   2   8        2.33        1.94      0.79 o
   2   2   8       27.35       31.38      1.86 o
   3   2   8        1.63        0.58      0.95 o
 -10   3   8        0.56        2.02      0.98 o
  -9   3   8        1.56        1.30      1.21 o
  -8   3   8       23.61       29.87      1.84 o
  -7   3   8        5.90        6.05      1.03 o
  -6   3   8       35.75       35.86      1.83 o
  -5   3   8        0.14        0.67      0.75 o
  -4   3   8       98.61       99.44      2.96 o
  -3   3   8       16.84       19.90      1.34 o
  -2   3   8        0.02        1.28      0.80 o
  -1   3   8        0.58        1.50      0.59 o
   0   3   8        6.84        9.66      1.39 o
   1   3   8        4.49        6.32      1.23 o
   2   3   8        0.03        1.58      0.94 o
   3   3   8        0.11       -0.05      1.70 o
 -10   4   8        0.76        0.12      0.89 o
  -9   4   8        2.28        3.09      0.98 o
  -8   4   8       69.93       64.65      2.61 o
  -7   4   8        9.60       10.84      1.20 o
  -6   4   8       13.77       15.52      1.30 o
  -5   4   8        0.06        0.80      0.96 o
  -4   4   8       44.42       47.29      2.21 o
  -3   4   8        6.62        4.71      0.85 o
  -2   4   8        3.01        5.36      1.01 o
  -1   4   8       95.94      101.11      3.15 o
   0   4   8        0.01        0.47      1.05 o
   1   4   8        2.29        1.85      0.89 o
   2   4   8       13.63       16.27      1.82 o
 -10   5   8        5.21        5.50      1.21 o
  -9   5   8        4.01        5.61      1.23 o
  -8   5   8        0.01       -0.14      0.95 o
  -7   5   8       19.96       24.89      1.65 o
  -6   5   8       20.45       21.10      1.70 o
  -5   5   8       14.45       10.83      1.33 o
  -4   5   8        5.32        6.14      1.04 o
  -3   5   8        1.76        2.51      0.81 o
  -2   5   8       20.12       22.18      1.69 o
  -1   5   8        4.97        4.29      1.37 o
   0   5   8        0.18        0.43      1.09 o
   1   5   8        6.15        3.71      1.92 o
  -9   6   8        2.28        4.34      1.20 o
  -8   6   8        0.04       -0.47      0.96 o
  -7   6   8        1.18        2.44      1.40 o
  -6   6   8       13.33       10.14      1.35 o
  -5   6   8        0.41       -0.16      0.83 o
  -4   6   8       46.48       46.76      2.53 o
  -3   6   8        2.38        3.47      0.94 o
  -2   6   8        2.41        1.75      0.94 o
  -1   6   8        2.63        1.03      1.17 o
   0   6   8        0.00       -1.83      1.71 o
  -9   7   8        4.70        5.19      1.25 o
  -8   7   8       19.65       20.72      1.95 o
  -7   7   8        3.20        2.72      1.10 o
  -6   7   8        0.83       -0.18      0.94 o
  -5   7   8        0.43        0.02      1.00 o
  -4   7   8       89.02       92.36      3.05 o
  -3   7   8        0.40        1.25      1.07 o
  -2   7   8       13.38       13.74      1.60 o
  -1   7   8        2.46        1.04      0.91 o
  -7   8   8        2.15        4.06      1.53 o
  -6   8   8        3.86        1.91      1.13 o
  -5   8   8        0.04        0.78      1.00 o
  -4   8   8        7.58       10.94      1.48 o
  -3   8   8        0.05        2.30      1.16 o
  -2   8   8       12.81       11.25      1.48 o
  -4  -8   9        0.10       -0.29      0.78 o
  -3  -8   9       14.32       14.46      1.27 o
  -2  -8   9       44.29       46.00      2.14 o
  -1  -8   9        0.04       -0.49      0.85 o
   0  -8   9        0.21        0.31      0.81 o
   1  -8   9       16.29       13.98      1.41 o
  -6  -7   9        2.07        0.89      1.02 o
  -5  -7   9       13.55       12.16      1.30 o
  -4  -7   9        5.28        4.84      0.79 o
  -3  -7   9        0.61       -0.01      0.69 o
  -2  -7   9        2.76        3.14      0.68 o
  -1  -7   9        0.06       -0.65      0.69 o
   0  -7   9        2.29        1.73      0.80 o
   1  -7   9       16.29       17.61      1.48 o
   2  -7   9        0.08        2.77      0.91 o
  -7  -6   9        2.52        2.71      1.05 o
  -6  -6   9       19.19       19.12      1.60 o
  -5  -6   9        0.03        0.97      0.83 o
  -4  -6   9       25.79       29.35      1.78 o
  -3  -6   9       33.78       32.91      1.80 o
  -2  -6   9        1.98        1.04      0.58 o
  -1  -6   9        4.11        3.65      0.73 o
   0  -6   9        9.37        8.79      0.94 o
   1  -6   9       16.21       13.31      1.17 o
   2  -6   9        4.41        2.59      0.83 o
   3  -6   9        1.07        0.75      1.22 o
  -8  -5   9        0.24        3.34      1.09 o
  -7  -5   9        5.61        6.47      1.26 o
  -6  -5   9       34.73       29.96      1.86 o
  -5  -5   9      121.81      122.58      3.30 o
  -4  -5   9       42.90       45.30      1.69 o
  -3  -5   9        6.14        6.22      0.71 o
  -2  -5   9       11.24        7.67      0.99 o
  -1  -5   9       23.75       22.74      1.74 o
   0  -5   9        7.88        7.85      1.08 o
   1  -5   9        7.62        7.86      1.36 o
   2  -5   9       26.52       28.49      1.61 o
   3  -5   9        7.01        4.89      1.03 o
  -8  -4   9       58.65       64.92      2.97 o
  -7  -4   9       63.21       64.15      2.41 o
  -6  -4   9        3.65        1.99      0.60 o
  -5  -4   9       58.91       65.04      2.23 o
  -4  -4   9        0.01       -0.45      0.56 o
  -3  -4   9       27.70       26.99      1.31 o
  -2  -4   9       48.37       45.06      1.63 o
  -1  -4   9        5.29        4.34      0.76 o
   0  -4   9        2.16        1.28      0.72 o
   1  -4   9        2.24        1.68      0.70 o
   2  -4   9        2.51        1.87      0.79 o
   3  -4   9        0.14       -1.44      0.96 o
  -9  -3   9        5.37        4.32      0.99 o
  -8  -3   9        6.59        5.92      1.08 o
  -7  -3   9        0.01        0.77      0.96 o
  -6  -3   9        9.65        8.88      1.07 o
  -5  -3   9        1.05        2.29      0.76 o
  -4  -3   9       16.50       15.22      1.43 o
  -3  -3   9       33.38       32.99      1.43 o
  -2  -3   9       17.14       12.01      0.90 o
  -1  -3   9      103.99      104.96      2.66 o
   0  -3   9       48.75       50.16      1.90 o
   1  -3   9        1.54        1.09      0.86 o
   2  -3   9       47.90       50.44      2.27 o
   3  -3   9        0.13       -1.49      1.57 o
  -9  -2   9        0.17       -1.39      1.01 o
  -8  -2   9       54.28       53.06      3.22 o
  -7  -2   9       87.82       96.08      3.00 o
  -6  -2   9      397.18      423.14      8.92 o
  -5  -2   9      131.89      135.97      3.22 o
  -4  -2   9       94.94       92.67      2.37 o
  -3  -2   9        1.33        0.65      0.67 o
  -2  -2   9       57.60       52.44      1.75 o
  -1  -2   9        6.72        8.30      0.80 o
   0  -2   9       79.64       80.47      2.46 o
   1  -2   9       23.39       18.69      1.54 o
   2  -2   9       11.56       12.84      1.25 o
   3  -2   9        2.72        2.11      1.03 o
 -10  -1   9       12.10       12.68      1.59 o
  -9  -1   9       10.78        9.14      1.31 o
  -8  -1   9        5.02        6.05      1.07 o
  -7  -1   9      103.44      105.62      3.15 o
  -6  -1   9        6.81        6.62      0.92 o
  -5  -1   9        8.37        6.65      0.91 o
  -4  -1   9      144.74      145.69      3.02 o
  -3  -1   9       66.47       65.49      1.82 o
  -2  -1   9       16.04       14.92      1.04 o
  -1  -1   9       15.04       19.29      1.93 o
   0  -1   9       61.35       65.54      2.32 o
   1  -1   9        5.57        4.28      1.02 o
   2  -1   9       30.99       34.87      1.98 o
   3  -1   9       18.92       21.27      2.01 o
 -10   0   9       12.55       14.24      1.99 o
  -9   0   9       40.83       40.33      2.43 o
  -8   0   9      122.20      128.08      3.60 o
  -7   0   9       28.43       31.51      1.86 o
  -6   0   9        0.08        0.33      0.71 o
  -5   0   9       16.45       17.82      1.33 o
  -4   0   9        3.56        4.39      0.83 o
  -3   0   9       57.90       55.09      1.75 o
  -2   0   9        6.22        2.87      0.78 o
  -1   0   9      125.96      112.46      2.74 o
   0   0   9      262.38      257.44      4.78 o
   1   0   9        1.69        1.51      1.41 o
   2   0   9       10.66        6.89      1.32 o
   3   0   9        3.91        4.25      1.31 o
 -10   1   9        0.03       -0.18      0.99 o
  -9   1   9        8.87        7.99      1.55 o
  -8   1   9        1.46        2.58      0.94 o
  -7   1   9      176.21      184.08      4.16 o
  -6   1   9       72.98       69.82      2.55 o
  -5   1   9       19.48       17.50      1.60 o
  -4   1   9       82.93       84.06      2.70 o
  -3   1   9        0.01       -1.07      0.86 o
  -2   1   9       42.18       42.41      1.64 o
  -1   1   9      137.54      149.90      3.15 o
   0   1   9        2.86        1.96      0.87 o
   1   1   9       21.35       19.83      1.49 o
   2   1   9        0.40        1.02      1.05 o
   3   1   9        2.93        5.46      1.41 o
 -10   2   9        2.81        3.39      1.96 o
  -9   2   9        0.62        0.89      0.86 o
  -8   2   9       18.58       20.47      1.71 o
  -7   2   9       39.28       42.46      2.17 o
  -6   2   9       43.71       39.41      2.00 o
  -5   2   9        1.99        1.69      0.78 o
  -4   2   9        0.73        1.80      0.88 o
  -3   2   9        0.09        0.55      0.75 o
  -2   2   9        8.55       12.61      1.09 o
  -1   2   9       40.17       43.04      2.07 o
   0   2   9        1.74        1.49      0.81 o
   1   2   9        8.66        7.69      1.65 o
   2   2   9        0.41        0.93      1.15 o
 -10   3   9        3.65        2.47      0.94 o
  -9   3   9        2.37        0.44      1.05 o
  -8   3   9      116.38      123.55      3.62 o
  -7   3   9        8.46        9.05      1.15 o
  -6   3   9        0.64        0.24      0.74 o
  -5   3   9       31.02       31.54      1.86 o
  -4   3   9      151.73      149.65      3.79 o
  -3   3   9        8.24        5.52      1.07 o
  -2   3   9        6.39        7.10      1.18 o
  -1   3   9        2.75        3.51      1.20 o
   0   3   9        4.19        1.44      1.51 o
   1   3   9       13.93       12.78      2.20 o
 -10   4   9        3.85        2.98      1.12 o
  -9   4   9       11.98       11.77      1.57 o
  -8   4   9        4.01        4.95      1.09 o
  -7   4   9       31.66       27.82      1.81 o
  -6   4   9        2.01        1.72      0.90 o
  -5   4   9       11.57       12.16      1.28 o
  -4   4   9        0.18        0.19      0.89 o
  -3   4   9        0.01       -0.12      1.46 o
  -2   4   9       19.23       22.10      1.77 o
  -1   4   9        5.91        7.76      1.35 o
   0   4   9        5.17        5.36      1.57 o
   1   4   9        3.40        5.40      1.72 o
  -9   5   9        7.54        5.38      1.33 o
  -8   5   9        6.43        6.74      1.53 o
  -7   5   9        4.43        3.68      1.09 o
  -6   5   9       19.19       21.32      1.69 o
  -5   5   9        4.19        3.90      0.95 o
  -4   5   9       54.22       56.01      2.58 o
  -3   5   9        0.78       -0.18      1.47 o
  -2   5   9        0.00        0.82      1.25 o
  -1   5   9       30.77       30.29      2.05 o
   0   5   9        1.10        0.56      1.40 o
  -9   6   9       16.41       15.39      1.86 o
  -8   6   9        9.22        7.15      1.55 o
  -7   6   9        4.04        5.21      1.27 o
  -6   6   9        0.84        0.89      0.97 o
  -5   6   9        2.82        1.29      0.95 o
  -4   6   9       15.96       18.02      1.53 o
  -3   6   9        0.60        0.29      1.09 o
  -2   6   9        0.07        0.69      1.08 o
  -1   6   9        0.35        1.59      0.98 o
  -7   7   9        6.20        5.21      1.21 o
  -6   7   9        6.40        5.41      1.31 o
  -5   7   9        8.04        5.51      1.71 o
  -4   7   9        8.91       11.07      1.71 o
  -3   7   9       12.64       12.39      1.55 o
  -5  -7  10       15.46       18.70      1.48 o
  -4  -7  10       17.32       14.57      1.37 o
  -3  -7  10       44.89       51.15      2.34 o
  -2  -7  10        0.55        0.80      0.78 o
  -1  -7  10       16.81       15.67      1.39 o
   0  -7  10        6.67        5.87      1.06 o
  -6  -6  10        7.58        5.78      2.22 o
  -5  -6  10       73.42       82.43      3.37 o
  -4  -6  10       41.50       46.26      2.33 o
  -3  -6  10        9.18        8.23      1.09 o
  -2  -6  10        2.25        1.41      0.65 o
  -1  -6  10        0.22        1.61      0.73 o
   0  -6  10        0.96        0.86      0.72 o
   1  -6  10        0.00        0.95      0.79 o
  -7  -5  10        5.25        5.08      1.19 o
  -6  -5  10        0.01        0.15      0.81 o
  -5  -5  10       59.31       62.96      2.70 o
  -4  -5  10        5.68        7.79      1.01 o
  -3  -5  10       48.13       48.24      2.27 o
  -2  -5  10       27.28       23.38      1.63 o
  -1  -5  10       38.74       37.97      2.32 o
   0  -5  10        6.69        4.38      1.04 o
   1  -5  10       23.45       31.17      1.75 o
  -8  -4  10        0.89       -0.20      1.51 o
  -7  -4  10        0.61        0.54      0.70 o
  -6  -4  10       26.40       26.87      1.71 o
  -5  -4  10       29.60       35.09      1.91 o
  -4  -4  10        5.83        5.71      0.82 o
  -3  -4  10        1.58        1.54      0.61 o
  -2  -4  10       21.87       19.57      1.36 o
  -1  -4  10      128.11      132.35      3.27 o
   0  -4  10        0.04       -0.39      0.87 o
   1  -4  10        1.21        0.92      0.91 o
   2  -4  10        2.30        2.55      1.04 o
  -8  -3  10        6.03        4.56      0.97 o
  -7  -3  10        3.49        3.79      0.95 o
  -6  -3  10       41.71       42.37      2.42 o
  -5  -3  10       48.00       50.31      2.50 o
  -4  -3  10        7.64        7.01      0.89 o
  -3  -3  10       37.14       34.69      1.69 o
  -2  -3  10        7.24        4.76      0.72 o
  -1  -3  10       16.35       19.41      1.29 o
   0  -3  10        7.35        8.46      1.14 o
   1  -3  10        0.01        2.17      0.87 o
   2  -3  10       20.09       26.45      2.48 o
  -9  -2  10        0.01       -0.23      0.97 o
  -8  -2  10        0.74       -0.24      0.97 o
  -7  -2  10        5.60        7.52      1.02 o
  -6  -2  10        3.96        3.27      0.84 o
  -5  -2  10        2.34        1.45      0.85 o
  -4  -2  10       91.16       92.74      2.96 o
  -3  -2  10       86.82       84.51      3.00 o
  -2  -2  10       23.04       21.44      2.29 o
  -1  -2  10        0.07        0.88      0.67 o
   0  -2  10       57.99       57.63      2.37 o
   1  -2  10       50.23       50.95      2.41 o
   2  -2  10        0.01       -0.11      1.12 o
  -9  -1  10        0.77        0.31      0.93 o
  -8  -1  10       28.76       33.36      1.98 o
  -7  -1  10       32.52       29.41      1.85 o
  -6  -1  10       55.77       56.65      2.34 o
  -5  -1  10       20.60       20.01      1.42 o
  -4  -1  10        3.77        2.75      0.77 o
  -3  -1  10       10.89        8.96      0.98 o
  -2  -1  10        6.85        4.59      0.88 o
  -1  -1  10       51.69       52.43      2.17 o
   0  -1  10       26.65       25.10      1.64 o
   1  -1  10        9.42        4.78      1.08 o
   2  -1  10        6.82        6.54      1.25 o
  -9   0  10        1.03        1.49      0.94 o
  -8   0  10        7.15        8.46      1.23 o
  -7   0  10       49.11       54.34      2.47 o
  -6   0  10       42.96       43.40      2.13 o
  -5   0  10       22.77       22.08      1.54 o
  -4   0  10        1.58        1.45      0.84 o
  -3   0  10        3.48        2.58      0.68 o
  -2   0  10        3.71        0.52      0.84 o
  -1   0  10      208.33      223.41      4.96 o
   0   0  10       40.78       48.99      2.02 o
   1   0  10        1.22        0.85      0.82 o
  -9   1  10        8.24        8.29      1.35 o
  -8   1  10       44.66       45.18      2.34 o
  -7   1  10        1.12        0.53      0.82 o
  -6   1  10       76.16       73.34      2.78 o
  -5   1  10        0.15       -0.12      0.78 o
  -4   1  10        8.58        7.00      1.12 o
  -3   1  10        7.03        5.13      0.96 o
  -2   1  10       21.21       16.14      1.26 o
  -1   1  10      202.85      210.21      4.22 o
   0   1  10        0.48       -0.58      1.03 o
   1   1  10        5.86        7.36      1.26 o
  -9   2  10        0.70       -0.23      1.01 o
  -8   2  10       54.89       67.18      2.86 o
  -7   2  10       11.18        9.78      1.21 o
  -6   2  10        0.82       -0.66      0.83 o
  -5   2  10        5.75        3.19      0.82 o
  -4   2  10       62.26       57.96      2.77 o
  -3   2  10       25.04       20.33      1.62 o
  -2   2  10        0.08        1.51      0.86 o
  -1   2  10        0.72        4.09      1.45 o
   0   2  10        0.53        0.32      1.17 o
   1   2  10        0.97        1.70      1.20 o
  -9   3  10        0.05        0.85      0.96 o
  -8   3  10        3.20        6.79      1.27 o
  -7   3  10       20.80       18.84      1.61 o
  -6   3  10        3.83        3.10      1.04 o
  -5   3  10       17.44       14.71      1.45 o
  -4   3  10       11.66        7.31      1.39 o
  -3   3  10        7.64        4.44      1.07 o
  -2   3  10       53.04       60.14      2.86 o
  -1   3  10       69.38       69.49      3.39 o
   0   3  10        8.81        9.38      1.64 o
  -9   4  10       13.63       16.43      1.92 o
  -8   4  10       25.13       32.76      2.11 o
  -7   4  10        2.53        1.63      0.89 o
  -6   4  10        0.13       -0.13      0.80 o
  -5   4  10        4.19        2.67      1.15 o
  -4   4  10       17.67       17.09      1.64 o
  -3   4  10        7.15        5.63      1.29 o
  -2   4  10        0.00        2.85      1.28 o
  -1   4  10        0.05        3.46      1.57 o
  -8   5  10       10.72       11.10      1.71 o
  -7   5  10        0.14        2.03      0.97 o
  -6   5  10        0.47        1.20      0.88 o
  -5   5  10        4.34        4.75      1.11 o
  -4   5  10        4.14        3.20      1.23 o
  -3   5  10        0.21        0.71      1.30 o
  -2   5  10        2.32        3.38      1.20 o
  -7   6  10       19.68       24.35      2.00 o
  -6   6  10        0.10        1.10      1.16 o
  -5   6  10        2.88        1.31      1.04 o
  -4   6  10        1.43        2.64      1.00 o
  -4  -6  11       52.08       59.00      2.73 o
  -3  -6  11       39.94       51.44      2.52 o
  -2  -6  11        0.86        0.51      0.86 o
  -6  -5  11        7.48        5.71      1.27 o
  -5  -5  11        1.89        0.64      1.00 o
  -4  -5  11        1.90        3.16      1.03 o
  -3  -5  11        6.03        6.31      1.08 o
  -2  -5  11        0.66        1.02      0.84 o
  -1  -5  11       26.09       32.49      2.08 o
  -7  -4  11        2.11        0.84      0.80 o
  -6  -4  11        1.04        0.88      0.84 o
  -5  -4  11       74.28       82.84      2.75 o
  -4  -4  11        0.35       -0.61      0.87 o
  -3  -4  11        2.21        1.60      0.93 o
  -2  -4  11        6.68        4.46      0.95 o
  -1  -4  11       21.24       23.78      1.79 o
   0  -4  11        0.01       -0.05      0.97 o
  -7  -3  11        0.00       -1.16      1.05 o
  -6  -3  11       18.39       17.32      2.19 o
  -5  -3  11        1.21        2.00      0.77 o
  -4  -3  11       10.87       12.37      1.15 o
  -3  -3  11        7.15        8.60      1.00 o
  -2  -3  11       10.24        8.20      1.17 o
  -1  -3  11        7.52        5.70      1.10 o
   0  -3  11        2.23        2.73      0.86 o
  -8  -2  11       21.21       27.70      2.21 o
  -7  -2  11        4.76        2.85      1.00 o
  -6  -2  11        0.65       -0.14      0.88 o
  -5  -2  11        0.25        0.95      1.01 o
  -4  -2  11       14.78       15.32      1.42 o
  -3  -2  11       22.90       24.63      1.55 o
  -2  -2  11        2.85        1.14      0.76 o
  -1  -2  11        2.58        4.31      1.12 o
   0  -2  11        0.23       -0.19      0.99 o
  -8  -1  11       21.10       23.98      1.78 o
  -7  -1  11        0.23       -0.92      1.04 o
  -6  -1  11        0.08        0.09      0.87 o
  -5  -1  11        6.11        4.46      1.10 o
  -4  -1  11       14.04       13.44      1.40 o
  -3  -1  11        0.40       -0.38      0.94 o
  -2  -1  11        0.20       -0.01      0.71 o
  -1  -1  11       89.76      100.95      3.10 o
   0  -1  11        2.59        2.41      1.18 o
  -8   0  11       32.32       35.80      2.24 o
  -7   0  11       39.59       41.97      2.29 o
  -6   0  11       27.96       31.82      2.27 o
  -5   0  11        0.41        1.10      0.87 o
  -4   0  11        0.30        1.39      1.01 o
  -3   0  11        6.39        3.00      1.05 o
  -2   0  11        4.22        1.33      0.82 o
  -1   0  11        1.40        4.72      1.56 o
   0   0  11        3.37        3.65      1.29 o
  -8   1  11        7.00       11.64      1.49 o
  -7   1  11        0.16        1.03      0.88 o
  -6   1  11        0.04        0.66      0.81 o
  -5   1  11       15.17       15.12      1.49 o
  -4   1  11        6.58        5.02      0.98 o
  -3   1  11        3.09        2.40      0.89 o
  -2   1  11        0.00        0.94      0.93 o
  -1   1  11       57.37       59.47      2.51 o
  -8   2  11       85.92       94.66      3.47 o
  -7   2  11       13.63       13.91      1.47 o
  -6   2  11        6.67        4.38      0.98 o
  -5   2  11        0.04        0.29      0.80 o
  -4   2  11        1.16       -0.38      1.20 o
  -3   2  11        4.67        2.51      1.10 o
  -2   2  11        0.88        2.90      1.38 o
  -1   2  11        0.57        6.28      2.31 o
  -8   3  11        5.57        8.30      1.44 o
  -7   3  11        6.60        6.01      1.14 o
  -6   3  11        6.07        4.73      0.93 o
  -5   3  11        2.95        2.07      1.09 o
  -4   3  11       13.16        9.48      1.23 o
  -3   3  11       13.95       15.80      1.69 o
  -2   3  11        6.59       10.01      1.76 o
  -7   4  11        1.28        1.23      0.87 o
  -6   4  11        9.73        9.41      1.28 o
  -5   4  11        2.85        0.28      1.01 o
  -4   4  11       21.23       17.05      1.79 o
  -3   4  11       12.10       12.32      1.69 o
  -5  -3  12        0.50        1.17      0.79 o
  -4  -3  12       16.51       17.32      1.65 o
  -3  -3  12       10.75       11.10      1.50 o
  -6  -2  12        3.70        4.36      1.54 o
  -5  -2  12       17.64       23.13      2.07 o
  -4  -2  12       33.53       32.20      1.89 o
  -3  -2  12       10.89       12.12      1.67 o
  -2  -2  12        0.17        0.60      0.85 o
  -7  -1  12        8.14        7.33      1.46 o
  -6  -1  12       13.50       13.78      1.70 o
  -5  -1  12       31.19       38.63      2.57 o
  -4  -1  12        3.38        4.22      1.09 o
  -3  -1  12        0.36       -0.05      1.00 o
  -2  -1  12        1.27        1.17      0.84 o
  -7   0  12        3.92        3.79      1.30 o
  -6   0  12        4.28        3.07      1.17 o
  -5   0  12       33.24       35.30      2.49 o
  -4   0  12       19.38       25.99      2.12 o
  -3   0  12        7.67        9.44      1.19 o
  -7   1  12        0.36        0.59      1.12 o
  -6   1  12        0.12        0.76      0.90 o
  -5   1  12        6.60        7.14      1.43 o
  -4   1  12        0.38       -1.53      1.21 o
  -3   1  12        4.12        5.42      1.23 o
  -6   2  12       17.65       24.53      1.98 o
  -5   2  12        0.51        0.50      1.00 o
  -4   2  12        0.10       -1.23      1.72 o
 
